# Supplementary material for: Direct reprogramming of fibroblasts into neural stem cells by single non-neural progenitor transcription factor Ptf1a
Source: Nat Commun. 2018 Jul 20;9:2865. doi: 10.1038/s41467-018-05209-1 (PMC6054649; doi:10.1038/s41467-018-05209-1)
Supplement: Supplementary file 3 — Supplementary Data 1 [file 41467_2018_5209_MOESM3_ESM.xlsx]

## Sheet: gene_exp.diff
Supplementary Table 1. List of genes differentially expressed between miNSC10 and MEF cells as determined by RNA-seq analysis
test_id	gene_id	gene	locus	sample_1	sample_2	status	value_1	value_2	log2(fold_change)	test_stat	p_value	q_value	significant
XLOC_012710	XLOC_012710	0610011F06Rik	chr17:25875499-25877260	MEF	miNSC10	OK	15.0242	31.7373	1.07889	4.81157	5e-05	0.000132253	yes
XLOC_029641	XLOC_029641	0610038B21Rik	chr8:77250365-77518785	MEF	miNSC10	OK	4.96933	1.56204	-1.66962	-2.38025	0.00035	0.000865318	yes
XLOC_016778	XLOC_016778	0610039K10Rik	chr2:163621568-163645800	MEF	miNSC10	OK	5.33053	2.25361	-1.24204	-1.57512	0.007	0.014451	yes
XLOC_024776	XLOC_024776	1110001J03Rik	chr6:38534860-38539449	MEF	miNSC10	OK	25.0097	112.709	2.17205	9.04162	5e-05	0.000132253	yes
XLOC_011574	XLOC_011574	1110004E09Rik	chr16:90925810-90934849	MEF	miNSC10	OK	8.62034	19.8187	1.20105	5.47547	5e-05	0.000132253	yes
XLOC_007590	XLOC_007590	1110007C09Rik	chr13:49202941-49216026	MEF	miNSC10	OK	40.5224	14.7968	-1.45343	-6.50847	5e-05	0.000132253	yes
XLOC_015483	XLOC_015483	1110059E24Rik	chr19:21597312-21652791	MEF	miNSC10	OK	16.7276	46.4595	1.47374	8.26526	5e-05	0.000132253	yes
XLOC_025256	XLOC_025256	1190002F15Rik	chr6:134929091-134952603	MEF	miNSC10	OK	2.58411	35.9323	3.79754	9.84281	5e-05	0.000132253	yes
XLOC_032221	XLOC_032221	1190002N15Rik	chr9:94517863-94538081	MEF	miNSC10	OK	37.4731	10.3211	-1.86026	-10.8985	5e-05	0.000132253	yes
XLOC_002824	XLOC_002824	1190007I07Rik	chr10:82619850-82623228	MEF	miNSC10	OK	7.63297	23.1094	1.59817	5.5239	5e-05	0.000132253	yes
XLOC_002249	XLOC_002249	1500009L16Rik	chr10:83722864-83762762	MEF	miNSC10	OK	3.92102	15.1535	1.95035	7.8768	5e-05	0.000132253	yes
XLOC_023931	XLOC_023931	1500011B03Rik	chr5:114808195-114813976	MEF	miNSC10	OK	8.20773	17.547	1.09617	4.03342	5e-05	0.000132253	yes
XLOC_014296	XLOC_014296	1500015A07Rik	chr18:61726389-61728253	MEF	miNSC10	OK	0.949806	2.41629	1.34709	3.87428	5e-05	0.000132253	yes
XLOC_000101	XLOC_000101	1500015O10Rik	chr1:43730601-43743687	MEF	miNSC10	OK	33.7258	380.908	3.49752	18.8379	5e-05	0.000132253	yes
XLOC_015537	XLOC_015537	1500017E21Rik	chr19:36554638-36689479	MEF	miNSC10	OK	0.854269	3.93614	2.20402	4.7598	5e-05	0.000132253	yes
XLOC_028475	XLOC_028475	1600010M07Rik	chr7:109998376-110006646	MEF	miNSC10	OK	1.06296	0.181444	-2.55049	-2.03521	0.0208	0.0389401	yes
XLOC_026856	XLOC_026856	1600014C10Rik	chr7:38183216-38197565	MEF	miNSC10	OK	7.85357	0.885791	-3.14831	-11.843	5e-05	0.000132253	yes
XLOC_030334	XLOC_030334	1600027J07Rik	chr8:103343877-103347534	MEF	miNSC10	OK	1.78586	0	#NAME?	nan	5e-05	0.000132253	yes
XLOC_016708	XLOC_016708	1700003F12Rik	chr2:154544404-154558853	MEF	miNSC10	OK	2.9095	0.81313	-1.83921	-1.91	0.009	0.0182293	yes
XLOC_017040	XLOC_017040	1700007K13Rik	chr2:28462000-28466324	MEF	miNSC10	OK	4.52081	1.43498	-1.65555	-3.37904	5e-05	0.000132253	yes
XLOC_011383	XLOC_011383	1700007L15Rik	chr16:33379853-33380736	MEF	miNSC10	OK	1.31105	3.53222	1.42985	2.61268	0.0002	0.000506795	yes
XLOC_000643	XLOC_000643	1700007P06Rik	chr1:187048406-187215446	MEF	miNSC10	OK	1.34433	0.447133	-1.58811	-1.89331	0.00645	0.0134037	yes
XLOC_013686	XLOC_013686	1700011E24Rik	chr17:87389570-87427741	MEF	miNSC10	OK	0.0966259	1.10996	3.52195	2.21327	0.01735	0.0330883	yes
XLOC_008837	XLOC_008837	1700011H14Rik	chr14:49226355-49245428	MEF	miNSC10	OK	0.167286	2.36001	3.8184	1.70791	0.00285	0.00629274	yes
XLOC_000537	XLOC_000537	1700015E13Rik	chr1:170308860-170312125	MEF	miNSC10	OK	0.160598	1.19594	2.89662	2.31286	0.0104	0.0207866	yes
XLOC_000800	XLOC_000800	1700019D03Rik	chr1:52925126-52952840	MEF	miNSC10	OK	0.404153	2.1202	2.39123	2.79267	0.0005	0.00121628	yes
XLOC_001129	XLOC_001129	1700025G04Rik	chr1:151853668-152090320	MEF	miNSC10	OK	5.02883	105.064	4.3849	15.4914	5e-05	0.000132253	yes
XLOC_030122	XLOC_030122	1700029J07Rik	chr8:45953548-45975252	MEF	miNSC10	OK	2.68512	0.847754	-1.66327	-4.70796	5e-05	0.000132253	yes
XLOC_006295	XLOC_006295	1700030C10Rik	chr12:20804391-20815779	MEF	miNSC10	OK	1.73918	0.271693	-2.67835	-4.33356	5e-05	0.000132253	yes
XLOC_000130	XLOC_000130	1700066M21Rik	chr1:57377619-57385760	MEF	miNSC10	OK	3.79958	16.8083	2.14526	11.4248	5e-05	0.000132253	yes
XLOC_006019	XLOC_006019	1700086L19Rik	chr12:74284275-74296636	MEF	miNSC10	OK	0.250065	1.21046	2.27518	2.41321	5e-05	0.000132253	yes
XLOC_012524	XLOC_012524	1700102H20Rik	chr17:3557823-3559863	MEF	miNSC10	OK	0.403206	3.48966	3.1135	2.16321	0.00305	0.00669381	yes
XLOC_008296	XLOC_008296	1700112E06Rik	chr14:22019711-23094571	MEF	miNSC10	OK	1.05726	0.148124	-2.83546	-2.37895	0.00655	0.0135808	yes
XLOC_010866	XLOC_010866	1700123O21Rik	chr16:5884792-7412648	MEF	miNSC10	OK	0.0458216	4.29413	6.55019	1.85114	0.0045	0.00960827	yes
XLOC_014981	XLOC_014981	1810009A15Rik,Lbhd1	chr19:8883877-8892674	MEF	miNSC10	OK	42.6389	107.114	1.3289	4.50661	5e-05	0.000132253	yes
XLOC_004318	XLOC_004318	1810010H24Rik	chr11:107028222-107030442	MEF	miNSC10	OK	0.825167	4.81034	2.54338	4.82773	5e-05	0.000132253	yes
XLOC_010327	XLOC_010327	1810021B22Rik	chr15:89071197-89075854	MEF	miNSC10	OK	2.66667	0.923068	-1.53053	-2.43657	0.00065	0.00156065	yes
XLOC_007209	XLOC_007209	1810034E14Rik	chr13:64192543-64274988	MEF	miNSC10	OK	1.56875	0.290419	-2.43341	-1.96681	0.014	0.0272292	yes
XLOC_025054	XLOC_025054	1810044D09Rik	chr6:91440986-91441755	MEF	miNSC10	OK	1.23819	4.08987	1.72382	2.21153	0.00195	0.00443019	yes
XLOC_033383	XLOC_033383	2010204K13Rik	chrX:7411816-7422988	MEF	miNSC10	OK	1.68446	8.21937	2.28674	3.94878	5e-05	0.000132253	yes
XLOC_024751	XLOC_024751	2210408F21Rik	chr6:31220350-31342066	MEF	miNSC10	OK	3.08793	6.82101	1.14335	2.43204	5e-05	0.000132253	yes
XLOC_025854	XLOC_025854	2310001H17Rik	chr6:129232622-129238482	MEF	miNSC10	OK	2.56468	0.448918	-2.51426	-2.54694	0.00025	0.00062734	yes
XLOC_032012	XLOC_032012	2310003N18Rik	chr9:50232522-50233182	MEF	miNSC10	OK	0	1.27201	inf	nan	5e-05	0.000132253	yes
XLOC_030485	XLOC_030485	2310022B05Rik	chr8:124635755-124663369	MEF	miNSC10	OK	11.9643	2.96618	-2.01206	-9.58133	5e-05	0.000132253	yes
XLOC_015609	XLOC_015609	2310034G01Rik	chr19:46348200-46348988	MEF	miNSC10	OK	1.21021	2.43658	1.0096	1.64651	0.0086	0.0174777	yes
XLOC_025640	XLOC_025640	2310040G24Rik	chr6:86483375-86488227	MEF	miNSC10	OK	0.849549	18.2051	4.4215	7.0742	5e-05	0.000132253	yes
XLOC_013416	XLOC_013416	2310061I04Rik	chr17:35892676-35897378	MEF	miNSC10	OK	1.79621	3.84452	1.09785	2.82359	5e-05	0.000132253	yes
XLOC_004363	XLOC_004363	2310067B10Rik	chr11:115765432-115813592	MEF	miNSC10	OK	6.63593	19.0812	1.52378	7.11218	5e-05	0.000132253	yes
XLOC_006300	XLOC_006300	2410018L13Rik	chr12:22953996-23010243	MEF	miNSC10	OK	6.23519	2.8522	-1.12836	-3.91266	5e-05	0.000132253	yes
XLOC_010937	XLOC_010937	2510002D24Rik	chr16:18836579-18840113	MEF	miNSC10	OK	6.809	0.17869	-5.25192	-5.96517	5e-05	0.000132253	yes
XLOC_033730	XLOC_033730	2610002M06Rik	chrX:107782751-107872911	MEF	miNSC10	OK	5.10968	2.19642	-1.21808	-6.48688	5e-05	0.000132253	yes
XLOC_010880	XLOC_010880	2610020C07Rik	chr16:11203382-11254325	MEF	miNSC10	OK	1.56543	6.63993	2.0846	1.39089	0.003	0.00659341	yes
XLOC_005244	XLOC_005244	2610035D17Rik	chr11:113043905-113201838	MEF	miNSC10	OK	2.39605	1.16142	-1.04477	-3.03349	5e-05	0.000132253	yes
XLOC_007521	XLOC_007521	2610307P16Rik	chr13:28460033-28885422	MEF	miNSC10	OK	3.84611	0.241761	-3.99174	-6.36855	5e-05	0.000132253	yes
XLOC_011273	XLOC_011273	2610318N02Rik	chr16:17113397-17125106	MEF	miNSC10	OK	0.398451	1.92561	2.27284	3.77411	5e-05	0.000132253	yes
XLOC_029545	XLOC_029545	2700029M09Rik	chr8:60890450-60907976	MEF	miNSC10	OK	9.39276	22.5087	1.26086	5.86689	5e-05	0.000132253	yes
XLOC_017241	XLOC_017241	2700094K13Rik	chr2:84669220-84670708	MEF	miNSC10	OK	47.6163	373.312	2.97085	16.0781	5e-05	0.000132253	yes
XLOC_013115	XLOC_013115	2700099C18Rik	chr17:94750099-94834989	MEF	miNSC10	OK	1.62661	12.5891	2.95223	4.94917	5e-05	0.000132253	yes
XLOC_023312	XLOC_023312	2810006K23Rik	chr5:124328088-124341852	MEF	miNSC10	OK	4.43912	10.5418	1.24777	5.67481	5e-05	0.000132253	yes
XLOC_029906	XLOC_029906	2810013P06Rik	chr8:123042574-123044602	MEF	miNSC10	OK	6.30831	3.01392	-1.06561	-4.54005	5e-05	0.000132253	yes
XLOC_003792	XLOC_003792	2810021J22Rik	chr11:58867239-58884338	MEF	miNSC10	OK	2.43802	0.996255	-1.29112	-5.5165	5e-05	0.000132253	yes
XLOC_000480	XLOC_000480	2810025M15Rik	chr1:157134763-157420236	MEF	miNSC10	OK	17.4034	65.893	1.92076	6.51652	5e-05	0.000132253	yes
XLOC_005840	XLOC_005840	2810032G03Rik	chr12:5375972-5416132	MEF	miNSC10	OK	4.38045	0.674825	-2.69849	-5.75956	5e-05	0.000132253	yes
XLOC_027633	XLOC_027633	2810047C21Rik1	chr7:8084859-8093037	MEF	miNSC10	OK	2.63452	9.08874	1.78654	7.10232	5e-05	0.000132253	yes
XLOC_000844	XLOC_000844	2810408I11Rik	chr1:64679868-64690659	MEF	miNSC10	OK	0.463108	12.608	4.76685	6.16764	5e-05	0.000132253	yes
XLOC_005334	XLOC_005334	2810410L24Rik	chr11:120186649-120189944	MEF	miNSC10	OK	5.96689	12.3693	1.05172	4.42846	5e-05	0.000132253	yes
XLOC_031434	XLOC_031434	2810417H13Rik	chr9:65828814-65908794	MEF	miNSC10	OK	8.98327	135.477	3.91466	6.33524	5e-05	0.000132253	yes
XLOC_006928	XLOC_006928	2810429I04Rik	chr13:3478302-3492398	MEF	miNSC10	OK	0.154096	1.15569	2.90685	2.30282	0.0159	0.0306244	yes
XLOC_000500	XLOC_000500	2810442N19Rik	chr1:161987301-162478034	MEF	miNSC10	OK	2.37947	0.180351	-3.72176	-1.16289	0.01285	0.025212	yes
XLOC_000249	XLOC_000249	2810459M11Rik,Psmd1	chr1:86045862-86139300	MEF	miNSC10	OK	44.1613	95.0407	1.10576	6.5684	5e-05	0.000132253	yes
XLOC_012699	XLOC_012699	2810468N07Rik	chr17:25570810-25575043	MEF	miNSC10	OK	2.22324	9.79016	2.13867	7.52958	5e-05	0.000132253	yes
XLOC_023909	XLOC_023909	2900026A02Rik	chr5:113086322-113163313	MEF	miNSC10	OK	1.77384	0.818812	-1.11527	-4.40979	5e-05	0.000132253	yes
XLOC_031270	XLOC_031270	3110039I08Rik,Mir100,Mir125b-1,Mirlet7a-2	chr9:41376525-41615183	MEF	miNSC10	OK	20.9339	8.75786	-1.25719	-1.37904	0.00165	0.00377735	yes
XLOC_012635	XLOC_012635	3110052M02Rik	chr17:21650610-21664966	MEF	miNSC10	OK	3.76171	0.0814999	-5.52845	-4.05525	5e-05	0.000132253	yes
XLOC_025410	XLOC_025410	3110062M04Rik	chr6:34863145-34879775	MEF	miNSC10	OK	9.50927	2.14128	-2.15086	-9.58764	5e-05	0.000132253	yes
XLOC_008839	XLOC_008839	3632451O06Rik	chr14:49674366-49783367	MEF	miNSC10	OK	22.9194	70.566	1.6224	8.70349	5e-05	0.000132253	yes
XLOC_008267	XLOC_008267	3830406C13Rik	chr14:12284202-12303352	MEF	miNSC10	OK	10.7177	3.15031	-1.76642	-8.33219	5e-05	0.000132253	yes
XLOC_016383	XLOC_016383	4631405J19Rik	chr2:92974905-93046551	MEF	miNSC10	OK	0.363476	21.0835	5.85811	9.00923	5e-05	0.000132253	yes
XLOC_028265	XLOC_028265	4632427E13Rik	chr7:92730554-92741459	MEF	miNSC10	OK	7.06754	16.2827	1.20406	2.0715	0.0002	0.000506795	yes
XLOC_010883	XLOC_010883	4833415N18Rik	chr16:11779701-11781501	MEF	miNSC10	OK	2.28512	0.774792	-1.56039	-2.94174	5e-05	0.000132253	yes
XLOC_004164	XLOC_004164	4833417C18Rik	chr11:95858816-95861046	MEF	miNSC10	OK	0.539839	1.3065	1.27511	2.37925	0.00035	0.000865318	yes
XLOC_007773	XLOC_007773	4833422C13Rik	chr13:91461096-91786148	MEF	miNSC10	OK	4.22232	1.4664	-1.52576	-3.00768	5e-05	0.000132253	yes
XLOC_009907	XLOC_009907	4833422M21Rik	chr15:96231869-96254684	MEF	miNSC10	OK	0	1.03091	inf	nan	5e-05	0.000132253	yes
XLOC_032027	XLOC_032027	4833427G06Rik	chr9:51081054-51105798	MEF	miNSC10	OK	6.96521	0.0857683	-6.34358	-2.86312	0.0142	0.0275879	yes
XLOC_017634	XLOC_017634	4930402H24Rik	chr2:130706121-130840194	MEF	miNSC10	OK	21.254	7.03833	-1.59443	-8.92164	5e-05	0.000132253	yes
XLOC_006241	XLOC_006241	4930427A07Rik	chr12:113156420-113165458	MEF	miNSC10	OK	1.03764	6.6594	2.68208	10.3511	5e-05	0.000132253	yes
XLOC_008682	XLOC_008682	4930452B06Rik	chr14:8431171-8666290	MEF	miNSC10	OK	0.532927	3.03592	2.51013	6.97278	5e-05	0.000132253	yes
XLOC_021111	XLOC_021111	4930455G09Rik	chr4:142017897-142028995	MEF	miNSC10	OK	1.75059	0.355789	-2.29875	-2.01279	0.009	0.0182293	yes
XLOC_002722	XLOC_002722	4930483K19Rik	chr10:76531604-76562226	MEF	miNSC10	OK	1.18827	7.36213	2.63125	2.76027	5e-05	0.000132253	yes
XLOC_014601	XLOC_014601	4930503L19Rik	chr18:70452085-70501065	MEF	miNSC10	OK	6.81903	17.0149	1.31916	6.67582	5e-05	0.000132253	yes
XLOC_002074	XLOC_002074	4930507D05Rik	chr10:62429076-62451353	MEF	miNSC10	OK	1.00608	2.20423	1.13153	1.50585	0.0099	0.0198737	yes
XLOC_000489	XLOC_000489	4930523C07Rik	chr1:160044379-160078586	MEF	miNSC10	OK	2.84238	0.376813	-2.91518	-7.40896	5e-05	0.000132253	yes
XLOC_009628	XLOC_009628	4930556M19Rik	chr15:10568870-10790123	MEF	miNSC10	OK	1.73733	0.643898	-1.43197	-1.5506	0.01245	0.0245048	yes
XLOC_000817	XLOC_000817	4930558J18Rik	chr1:57358945-57377544	MEF	miNSC10	OK	0.0783447	1.87047	4.57742	4.87916	5e-05	0.000132253	yes
XLOC_001162	XLOC_001162	4930562F07Rik	chr1:160044379-160078586	MEF	miNSC10	OK	2.56074	0.404161	-2.66356	-2.69218	0.0009	0.00212815	yes
XLOC_011405	XLOC_011405	4930565N06Rik	chr16:36875206-36933086	MEF	miNSC10	OK	2.48031	1.08431	-1.19374	-1.97886	0.00095	0.00224146	yes
XLOC_018760	XLOC_018760	4930579G24Rik	chr3:79629078-79632819	MEF	miNSC10	OK	2.59694	11.6073	2.16016	8.98795	5e-05	0.000132253	yes
XLOC_001965	XLOC_001965	4930579H20Rik	chr10:26981087-27616942	MEF	miNSC10	OK	2.97141	0.0449672	-6.04613	-1.15062	0.0119	0.0235212	yes
XLOC_023381	XLOC_023381	4933404O12Rik	chr5:136919145-136937109	MEF	miNSC10	OK	1.21813	2.82723	1.21472	4.9216	5e-05	0.000132253	yes
XLOC_028496	XLOC_028496	4933406I18Rik	chr7:114315478-114415161	MEF	miNSC10	OK	1.23188	0.444218	-1.47152	-1.81577	0.00335	0.00730117	yes
XLOC_021669	XLOC_021669	4933407E24Rik	chr4:124522651-124657438	MEF	miNSC10	OK	0.188483	18.2778	6.59951	10.6085	5e-05	0.000132253	yes
XLOC_000247	XLOC_000247	4933407L21Rik	chr1:85928482-85961055	MEF	miNSC10	OK	0.278447	3.56293	3.67759	3.53281	5e-05	0.000132253	yes
XLOC_025215	XLOC_025215	4933413G19Rik,Foxm1	chr6:128362982-128385144	MEF	miNSC10	OK	1.23107	11.5388	3.22851	13.2996	5e-05	0.000132253	yes
XLOC_005039	XLOC_005039	4933428G20Rik	chr11:97448070-97502402	MEF	miNSC10	OK	1.92948	0.4259	-2.17963	-2.26422	0.00055	0.0013319	yes
XLOC_019588	XLOC_019588	4933431E20Rik	chr3:107877229-107898709	MEF	miNSC10	OK	2.32121	6.45713	1.47601	4.66624	5e-05	0.000132253	yes
XLOC_028527	XLOC_028527	4933432K03Rik	chr7:121553044-121591591	MEF	miNSC10	OK	0.00977841	14.9124	10.5746	0.916371	0.00655	0.0135808	yes
XLOC_008585	XLOC_008585	5031414D18Rik	chr14:75004109-75388146	MEF	miNSC10	OK	1.10868	0.169748	-2.70738	-1.43061	0.0226	0.0420244	yes
XLOC_016936	XLOC_016936	5031426D15Rik	chr2:6539698-7396198	MEF	miNSC10	OK	2.06224	0.205779	-3.32504	-4.10881	5e-05	0.000132253	yes
XLOC_011458	XLOC_011458	5330426P16Rik	chr16:50719216-50732773	MEF	miNSC10	OK	10.4402	1.27529	-3.03325	-9.24227	5e-05	0.000132253	yes
XLOC_033721	XLOC_033721	5330434G04Rik,Mir384	chrX:105328844-105391754	MEF	miNSC10	OK	0.13135	9.90383	6.2365	1.08632	5e-05	0.000132253	yes
XLOC_017765	XLOC_017765	5430405H02Rik	chr2:156840006-156862945	MEF	miNSC10	OK	6.90625	35.9842	2.38139	7.21683	5e-05	0.000132253	yes
XLOC_033099	XLOC_033099	5430427O19Rik	chrX:85870272-85891499	MEF	miNSC10	OK	1.40093	0.0252169	-5.79585	-5.11837	0.00065	0.00156065	yes
XLOC_015387	XLOC_015387	5730408K05Rik,Mir5136	chr19:8883877-8892674	MEF	miNSC10	OK	82.5989	315.347	1.93275	5.79316	5e-05	0.000132253	yes
XLOC_020969	XLOC_020969	5730409E04Rik	chr4:126609853-126614371	MEF	miNSC10	OK	13.4761	5.61471	-1.26312	-6.56895	5e-05	0.000132253	yes
XLOC_005870	XLOC_005870	5730507C01Rik	chr12:18514509-18535254	MEF	miNSC10	OK	8.46285	3.40512	-1.31344	-6.29985	5e-05	0.000132253	yes
XLOC_019660	XLOC_019660	5730508B09Rik	chr3:127869687-127896323	MEF	miNSC10	OK	5.22289	1.42191	-1.87702	-6.12781	5e-05	0.000132253	yes
XLOC_028639	XLOC_028639	5830432E09Rik	chr7:135537823-135686294	MEF	miNSC10	OK	1.00786	0.120477	-3.06446	-2.12078	0.0139	0.0270475	yes
XLOC_024023	XLOC_024023	5930412G12Rik	chr5:128579090-128600687	MEF	miNSC10	OK	0.227311	5.56878	4.61462	7.20959	5e-05	0.000132253	yes
XLOC_004815	XLOC_004815	6330403K07Rik	chr11:71031940-71033617	MEF	miNSC10	OK	54.9239	2.33114	-4.55833	-18.0289	5e-05	0.000132253	yes
XLOC_020714	XLOC_020714	6330416G13Rik	chr4:63560359-63586373	MEF	miNSC10	OK	3.99914	1.86783	-1.09833	-4.71022	5e-05	0.000132253	yes
XLOC_006185	XLOC_006185	6430411K18Rik,Mir127	chr12:109589663-109600491	MEF	miNSC10	OK	35.2676	0.0316512	-10.1219	-0.343269	0.0059	0.0123341	yes
XLOC_017754	XLOC_017754	6430550D23Rik	chr2:156000102-156007977	MEF	miNSC10	OK	0.616167	1.42002	1.20452	3.34789	5e-05	0.000132253	yes
XLOC_007815	XLOC_007815	6430562O15Rik	chr13:99344785-99415561	MEF	miNSC10	OK	1.27423	3.46275	1.4423	2.77089	5e-05	0.000132253	yes
XLOC_007681	XLOC_007681	6720489N17Rik	chr13:62602799-62642901	MEF	miNSC10	OK	2.05038	4.64479	1.17972	4.69054	5e-05	0.000132253	yes
XLOC_011127	XLOC_011127	8030451O07Rik	chr16:72027685-72280960	MEF	miNSC10	OK	2.72862	8.80748	1.69056	2.70785	5e-05	0.000132253	yes
XLOC_013477	XLOC_013477	9130008F23Rik	chr17:40875481-40880558	MEF	miNSC10	OK	1.1391	0.256581	-2.1504	-3.9773	5e-05	0.000132253	yes
XLOC_028588	XLOC_028588	9130019O22Rik	chr7:127382259-127387166	MEF	miNSC10	OK	1.80448	0.881444	-1.03364	-3.74829	5e-05	0.000132253	yes
XLOC_000129	XLOC_000129	9130024F11Rik	chr1:56971468-56975196	MEF	miNSC10	OK	0.129667	1.89004	3.86553	5.10254	5e-05	0.000132253	yes
XLOC_002381	XLOC_002381	9230105E05Rik	chr10:120361274-120476935	MEF	miNSC10	OK	0.415816	1.48259	1.8341	1.57262	0.01475	0.0285714	yes
XLOC_025838	XLOC_025838	9330102E08Rik	chr6:128169699-128190923	MEF	miNSC10	OK	0.762935	2.09401	1.45664	6.20295	5e-05	0.000132253	yes
XLOC_001968	XLOC_001968	9330159F19Rik,Soga3	chr10:29143717-29230779	MEF	miNSC10	OK	0.796856	7.16928	3.16944	7.89492	5e-05	0.000132253	yes
XLOC_022820	XLOC_022820	9330182L06Rik	chr5:9266182-9484853	MEF	miNSC10	OK	0.430465	6.93808	4.01057	14.268	5e-05	0.000132253	yes
XLOC_008630	XLOC_008630	9330188P03Rik	chr14:105589443-105594802	MEF	miNSC10	OK	0.463704	30.2977	6.02986	13.7309	5e-05	0.000132253	yes
XLOC_021222	XLOC_021222	9430015G10Rik	chr4:156109997-156128243	MEF	miNSC10	OK	5.46961	19.6418	1.84441	8.30905	5e-05	0.000132253	yes
XLOC_014066	XLOC_014066	9430020K01Rik	chr18:4634928-4682869	MEF	miNSC10	OK	13.2454	5.2608	-1.33214	-7.67634	5e-05	0.000132253	yes
XLOC_032204	XLOC_032204	9430037G07Rik	chr9:88594253-88599370	MEF	miNSC10	OK	1.73208	4.10025	1.24321	5.54509	5e-05	0.000132253	yes
XLOC_024889	XLOC_024889	9430076C15Rik	chr6:53287294-53397216	MEF	miNSC10	OK	0.563065	1.88955	1.74667	4.89956	5e-05	0.000132253	yes
XLOC_031148	XLOC_031148	9530077C05Rik	chr9:22411576-22445190	MEF	miNSC10	OK	2.07439	8.97204	2.11275	3.55817	5e-05	0.000132253	yes
XLOC_009075	XLOC_009075	9630013A20Rik	chr14:84443562-84537636	MEF	miNSC10	OK	0.643013	1.3692	1.09042	1.48833	0.014	0.0272292	yes
XLOC_004604	XLOC_004604	9930111J21Rik1,9930111J21Rik2,Psme2b	chr11:48945351-48979398	MEF	miNSC10	OK	4.4079	0.817206	-2.43132	-5.85582	5e-05	0.000132253	yes
XLOC_031115	XLOC_031115	A230050P20Rik	chr9:20868641-20879710	MEF	miNSC10	OK	11.2062	1.20428	-3.21806	-8.08082	5e-05	0.000132253	yes
XLOC_028124	XLOC_028124	A230057D06Rik	chr7:61705800-61928638	MEF	miNSC10	OK	4.98888	17.4064	1.80283	8.26971	5e-05	0.000132253	yes
XLOC_006212	XLOC_006212	A230065H16Rik	chr12:111406808-111412077	MEF	miNSC10	OK	1.67751	0.175923	-3.2533	-2.62789	0.02465	0.045404	yes
XLOC_025157	XLOC_025157	A2m	chr6:121636172-121679238	MEF	miNSC10	OK	1.9268	0.273416	-2.81704	-7.70339	5e-05	0.000132253	yes
XLOC_010430	XLOC_010430	A330009N23Rik	chr15:101221190-101232756	MEF	miNSC10	OK	1.65885	0.439459	-1.91639	-2.22348	0.0007	0.00167487	yes
XLOC_000668	XLOC_000668	A330023F24Rik,Mir29b-2,Mir29c	chr1:195017398-195131570	MEF	miNSC10	OK	7.91226	21.0673	1.41284	2.85864	0.00295	0.00649503	yes
XLOC_030438	XLOC_030438	A330074K22Rik	chr8:120201528-120228230	MEF	miNSC10	OK	1.23793	0.0777776	-3.99243	-5.45103	5e-05	0.000132253	yes
XLOC_025342	XLOC_025342	A430035B10Rik	chr6:8507058-8597549	MEF	miNSC10	OK	0.216407	1.36247	2.65441	2.31771	0.00105	0.00246334	yes
XLOC_010297	XLOC_010297	A4galt	chr15:83226721-83251774	MEF	miNSC10	OK	8.7319	0.0904169	-6.59356	-6.24357	5e-05	0.000132253	yes
XLOC_000928	XLOC_000928	A630001G21Rik	chr1:85717082-85736606	MEF	miNSC10	OK	3.60018	0.150355	-4.58163	-4.80466	5e-05	0.000132253	yes
XLOC_033179	XLOC_033179	A630033H20Rik	chrX:107148926-107173661	MEF	miNSC10	OK	3.11468	0.157155	-4.30883	-7.66035	5e-05	0.000132253	yes
XLOC_000948	XLOC_000948	A730008H23Rik,Hjurp	chr1:88227019-88277579	MEF	miNSC10	OK	49.662	157.563	1.66571	9.22765	5e-05	0.000132253	yes
XLOC_025547	XLOC_025547	A730020E08Rik	chr6:61175603-62382863	MEF	miNSC10	OK	0.150558	1.40249	3.2196	3.44956	5e-05	0.000132253	yes
XLOC_028168	XLOC_028168	A730056A06Rik	chr7:73310379-73423979	MEF	miNSC10	OK	1.89721	0.94637	-1.0034	-1.70872	0.0047	0.01	yes
XLOC_025273	XLOC_025273	A830011K09Rik	chr6:138362140-138599314	MEF	miNSC10	OK	0.11955	1.05862	3.14649	1.56505	0.01855	0.0351578	yes
XLOC_007264	XLOC_007264	A830082K12Rik	chr13:78188972-78238327	MEF	miNSC10	OK	1.48576	6.40351	2.10766	5.55335	5e-05	0.000132253	yes
XLOC_016959	XLOC_016959	A930004D18Rik	chr2:18025188-18037741	MEF	miNSC10	OK	3.12599	1.44109	-1.11715	-3.62835	5e-05	0.000132253	yes
XLOC_016627	XLOC_016627	A930019D19Rik	chr2:146241206-146512020	MEF	miNSC10	OK	0.524457	1.55512	1.56813	1.52063	0.01275	0.0250396	yes
XLOC_023296	XLOC_023296	A930024E05Rik	chr5:122989353-122998341	MEF	miNSC10	OK	1.03033	5.45521	2.40452	7.96807	5e-05	0.000132253	yes
XLOC_004067	XLOC_004067	AA465934,AI450353	chr11:83291698-83299313	MEF	miNSC10	OK	2.98901	6.03895	1.01463	1.45011	0.0219	0.0408822	yes
XLOC_002606	XLOC_002606	AA474331	chr10:39892670-39899238	MEF	miNSC10	OK	5.55905	1.40386	-1.98544	-3.33066	5e-05	0.000132253	yes
XLOC_023117	XLOC_023117	AA792892	chr5:94339784-94384708	MEF	miNSC10	OK	0.500291	25.1347	5.65077	10.5988	5e-05	0.000132253	yes
XLOC_023324	XLOC_023324	Aacs	chr5:125475737-125518600	MEF	miNSC10	OK	13.4949	38.0303	1.49474	8.50621	5e-05	0.000132253	yes
XLOC_007696	XLOC_007696	Aaed1	chr13:64291043-64312710	MEF	miNSC10	OK	25.4185	11.3379	-1.16473	-4.34429	5e-05	0.000132253	yes
XLOC_009699	XLOC_009699	Aard	chr15:52040106-52045722	MEF	miNSC10	OK	2.43651	19.3086	2.98635	10.8892	5e-05	0.000132253	yes
XLOC_005151	XLOC_005151	Aarsd1	chr11:101406839-101417433	MEF	miNSC10	OK	14.7894	30.1567	1.02791	5.34741	5e-05	0.000132253	yes
XLOC_005329	XLOC_005329	Aatk	chr11:120007315-120047145	MEF	miNSC10	OK	2.58981	15.7083	2.60061	13.1555	5e-05	0.000132253	yes
XLOC_031127	XLOC_031127	AB124611	chr9:21526176-21545331	MEF	miNSC10	OK	8.74608	0.201794	-5.43768	-6.59545	5e-05	0.000132253	yes
XLOC_021393	XLOC_021393	Abca1	chr4:53030554-53159895	MEF	miNSC10	OK	53.8373	6.31342	-3.09211	-15.4675	5e-05	0.000132253	yes
XLOC_015987	XLOC_015987	Abca2	chr2:25428673-25448543	MEF	miNSC10	OK	6.58276	14.916	1.18009	6.76655	5e-05	0.000132253	yes
XLOC_005239	XLOC_005239	Abca6	chr11:110176820-110251776	MEF	miNSC10	OK	1.32592	0.164145	-3.01395	-3.59535	5e-05	0.000132253	yes
XLOC_005238	XLOC_005238	Abca9	chr11:110100039-110168170	MEF	miNSC10	OK	18.083	3.50455	-2.36734	-13.238	5e-05	0.000132253	yes
XLOC_022818	XLOC_022818	Abcb4	chr5:8893720-8959226	MEF	miNSC10	OK	2.7037	0.532183	-2.34494	-7.98539	5e-05	0.000132253	yes
XLOC_000892	XLOC_000892	Abcb6	chr1:75168645-75180283	MEF	miNSC10	OK	8.51781	28.6557	1.75027	8.5257	5e-05	0.000132253	yes
XLOC_033716	XLOC_033716	Abcb7	chrX:104280459-104413846	MEF	miNSC10	OK	5.11134	12.8022	1.32461	7.75926	5e-05	0.000132253	yes
XLOC_030286	XLOC_030286	Abcc12	chr8:86504507-86566590	MEF	miNSC10	OK	0.17766	5.45163	4.93949	10.9024	5e-05	0.000132253	yes
XLOC_004994	XLOC_004994	Abcc3	chr11:94343294-94392976	MEF	miNSC10	OK	5.97904	0.0268141	-7.80078	-7.41149	0.00075	0.00178829	yes
XLOC_009116	XLOC_009116	Abcc4	chr14:118482691-118707344	MEF	miNSC10	OK	2.82539	12.3818	2.13169	11.2913	5e-05	0.000132253	yes
XLOC_025938	XLOC_025938	Abcc9	chr6:142587861-142702274	MEF	miNSC10	OK	2.27957	0.211158	-3.43237	-10.3798	5e-05	0.000132253	yes
XLOC_010348	XLOC_010348	Abcd2	chr15:91145870-91191807	MEF	miNSC10	OK	2.98201	1.28043	-1.21966	-5.72834	5e-05	0.000132253	yes
XLOC_023569	XLOC_023569	Abcf2	chr5:24565340-24577467	MEF	miNSC10	OK	30.6647	67.7252	1.14311	6.79725	5e-05	0.000132253	yes
XLOC_012766	XLOC_012766	Abcg1	chr17:31057693-31117981	MEF	miNSC10	OK	16.1813	0.0186659	-9.75971	-8.45836	0.0021	0.00474966	yes
XLOC_023847	XLOC_023847	Abcg3	chr5:104935056-104982717	MEF	miNSC10	OK	1.71387	0.0131048	-7.03102	-3.43107	0.00265	0.00588151	yes
XLOC_011446	XLOC_011446	Abhd10	chr16:45728233-45742955	MEF	miNSC10	OK	8.68624	18.8706	1.11934	4.56081	5e-05	0.000132253	yes
XLOC_017700	XLOC_017700	Abhd12	chr2:150786787-150904731	MEF	miNSC10	OK	81.2606	26.9659	-1.59142	-5.56713	5e-05	0.000132253	yes
XLOC_031593	XLOC_031593	Abhd14b	chr9:106448301-106453114	MEF	miNSC10	OK	18.3691	3.32045	-2.46783	-10.1763	5e-05	0.000132253	yes
XLOC_004006	XLOC_004006	Abhd15	chr11:77515116-77521840	MEF	miNSC10	OK	1.57625	3.47091	1.13881	4.66708	5e-05	0.000132253	yes
XLOC_015078	XLOC_015078	Abhd17b	chr19:21653041-21687212	MEF	miNSC10	OK	16.5497	44.4828	1.42644	8.34297	5e-05	0.000132253	yes
XLOC_028228	XLOC_028228	Abhd17c	chr7:84109355-84151893	MEF	miNSC10	OK	8.76547	18.8407	1.10395	5.74628	5e-05	0.000132253	yes
XLOC_031735	XLOC_031735	Abhd5	chr9:122351615-122381596	MEF	miNSC10	OK	19.7361	8.12117	-1.28108	-7.15276	5e-05	0.000132253	yes
XLOC_008258	XLOC_008258	Abhd6	chr14:8002901-8056555	MEF	miNSC10	OK	3.38718	9.77291	1.5287	6.79894	5e-05	0.000132253	yes
XLOC_000155	XLOC_000155	Abi2	chr1:60409618-60566765	MEF	miNSC10	OK	9.10111	33.6835	1.88793	8.59555	5e-05	0.000132253	yes
XLOC_005015	XLOC_005015	Abi3	chr11:95824499-95845740	MEF	miNSC10	OK	1.8672	0.506667	-1.88177	-4.59254	5e-05	0.000132253	yes
XLOC_011093	XLOC_011093	Abi3bp	chr16:56477845-56717450	MEF	miNSC10	OK	14.241	0.915993	-3.95857	-6.30311	5e-05	0.000132253	yes
XLOC_015640	XLOC_015640	Ablim1	chr19:57033187-57239204	MEF	miNSC10	OK	5.9164	1.59964	-1.88697	-9.33168	5e-05	0.000132253	yes
XLOC_010069	XLOC_010069	Abra	chr15:41865292-41869720	MEF	miNSC10	OK	0.192653	1.39179	2.85286	4.10417	5e-05	0.000132253	yes
XLOC_002525	XLOC_002525	Abracl	chr10:18011259-18023252	MEF	miNSC10	OK	53.4939	11.3323	-2.23893	-10.7742	5e-05	0.000132253	yes
XLOC_016400	XLOC_016400	Abtb2	chr2:103566309-103718423	MEF	miNSC10	OK	5.63442	23.6579	2.06998	11.4268	5e-05	0.000132253	yes
XLOC_032360	XLOC_032360	Acaa1b	chr9:119148042-119157093	MEF	miNSC10	OK	2.02156	0.109489	-4.20661	-3.98042	0.0005	0.00121628	yes
XLOC_014342	XLOC_014342	Acaa2	chr18:74779211-74806207	MEF	miNSC10	OK	75.9205	28.1769	-1.42998	-8.1662	5e-05	0.000132253	yes
XLOC_023980	XLOC_023980	Acad12	chr5:121596773-121618938	MEF	miNSC10	OK	2.7166	0.921146	-1.5603	-4.68634	5e-05	0.000132253	yes
XLOC_013156	XLOC_013156	Acat2	chr17:12943041-12960725	MEF	miNSC10	OK	8.93679	62.4037	2.8038	15.2741	5e-05	0.000132253	yes
XLOC_004305	XLOC_004305	Ace	chr11:105965606-105989964	MEF	miNSC10	OK	3.16024	0.056172	-5.81404	-6.97088	5e-05	0.000132253	yes
XLOC_028282	XLOC_028282	Acer3	chr7:98213659-98309527	MEF	miNSC10	OK	13.9164	35.3276	1.34401	3.17789	5e-05	0.000132253	yes
XLOC_000280	XLOC_000280	Ackr3	chr1:90203979-90215865	MEF	miNSC10	OK	8.94104	0.0605184	-7.20692	-4.48955	0.0001	0.000259035	yes
XLOC_032262	XLOC_032262	Ackr4	chr9:104063702-104127646	MEF	miNSC10	OK	0.599184	4.02391	2.74753	4.25311	5e-05	0.000132253	yes
XLOC_005131	XLOC_005131	Acly	chr11:100476351-100528000	MEF	miNSC10	OK	45.8529	138.155	1.5912	9.55704	5e-05	0.000132253	yes
XLOC_006060	XLOC_006060	Acot1	chr12:84009501-84017669	MEF	miNSC10	OK	6.58304	31.6952	2.26744	10.6723	5e-05	0.000132253	yes
XLOC_006059	XLOC_006059	Acot2	chr12:83987860-83993875	MEF	miNSC10	OK	24.2886	7.49784	-1.69573	-8.63759	5e-05	0.000132253	yes
XLOC_006064	XLOC_006064	Acot6	chr12:84100653-84111348	MEF	miNSC10	OK	1.59747	0.58327	-1.45355	-4.08522	5e-05	0.000132253	yes
XLOC_033316	XLOC_033316	Acot9	chrX:155262499-155298804	MEF	miNSC10	OK	26.2951	10.2072	-1.3652	-7.0829	5e-05	0.000132253	yes
XLOC_022950	XLOC_022950	Acox3	chr5:35581226-35613841	MEF	miNSC10	OK	9.64882	3.01605	-1.67769	-7.96368	5e-05	0.000132253	yes
XLOC_023638	XLOC_023638	Acox3	chr5:35581226-35613841	MEF	miNSC10	OK	1.75809	0.594253	-1.56486	-2.20714	0.0005	0.00121628	yes
XLOC_031857	XLOC_031857	Acp5	chr9:22055385-22389206	MEF	miNSC10	OK	53.744	0.0411392	-10.3514	-1.16594	0.00785	0.0160548	yes
XLOC_032052	XLOC_032052	Acsbg1	chr9:54586510-54661885	MEF	miNSC10	OK	1.87007	63.0574	5.0755	11.9552	5e-05	0.000132253	yes
XLOC_005000	XLOC_005000	Acsf2	chr11:94557101-94601786	MEF	miNSC10	OK	2.10033	5.20857	1.31027	5.49434	5e-05	0.000132253	yes
XLOC_000226	XLOC_000226	Acsl3,Utp14b	chr1:78657824-78708000	MEF	miNSC10	OK	18.0176	86.9013	2.26997	13.3544	5e-05	0.000132253	yes
XLOC_003752	XLOC_003752	Acsl6	chr11:54303823-54361838	MEF	miNSC10	OK	0.283742	3.22484	3.50658	6.91783	5e-05	0.000132253	yes
XLOC_016719	XLOC_016719	Acss2	chr2:155518042-155562842	MEF	miNSC10	OK	6.01899	16.3461	1.44135	7.45375	5e-05	0.000132253	yes
XLOC_015525	XLOC_015525	Acta2	chr19:34192269-34255373	MEF	miNSC10	OK	31.3251	0.403864	-6.27731	-7.82342	5e-05	0.000132253	yes
XLOC_025610	XLOC_025610	Actg2	chr6:83512908-83536251	MEF	miNSC10	OK	3.53523	0.059199	-5.90009	-4.25446	0.0205	0.0384511	yes
XLOC_018648	XLOC_018648	Actl6a	chr3:32708545-32736755	MEF	miNSC10	OK	18.2328	52.8312	1.53485	7.36198	5e-05	0.000132253	yes
XLOC_022874	XLOC_022874	Actr3b	chr5:25760025-25850681	MEF	miNSC10	OK	1.37696	4.88737	1.82757	6.2937	5e-05	0.000132253	yes
XLOC_017159	XLOC_017159	Acvr1	chr2:58446437-58566828	MEF	miNSC10	OK	13.2973	4.19047	-1.66595	-8.30717	5e-05	0.000132253	yes
XLOC_016141	XLOC_016141	Acvr2a	chr2:48814108-49317069	MEF	miNSC10	OK	19.8882	9.5314	-1.06115	-4.26598	5e-05	0.000132253	yes
XLOC_031708	XLOC_031708	Acvr2b	chr9:119402252-119434731	MEF	miNSC10	OK	0.92749	3.05797	1.72117	4.69656	5e-05	0.000132253	yes
XLOC_009953	XLOC_009953	Acvrl1	chr15:101128521-101145423	MEF	miNSC10	OK	19.5802	0.0633486	-8.27187	-6.88005	5e-05	0.000132253	yes
XLOC_006481	XLOC_006481	Acyp1	chr12:85272397-85280435	MEF	miNSC10	OK	18.2172	37.2357	1.03139	4.77382	5e-05	0.000132253	yes
XLOC_004549	XLOC_004549	Acyp2	chr11:30505991-30649396	MEF	miNSC10	OK	6.71564	20.5278	1.61198	6.32075	5e-05	0.000132253	yes
XLOC_028634	XLOC_028634	Adam12	chr7:133883198-134225471	MEF	miNSC10	OK	24.6704	54.9972	1.15658	6.14366	5e-05	0.000132253	yes
XLOC_019413	XLOC_019413	Adam15	chr3:89339486-89350010	MEF	miNSC10	OK	77.2131	22.2844	-1.79281	-10.5073	5e-05	0.000132253	yes
XLOC_000166	XLOC_000166	Adam23	chr1:63445903-63596515	MEF	miNSC10	OK	13.4384	0.874826	-3.94122	-12.4773	5e-05	0.000132253	yes
XLOC_011537	XLOC_011537	Adamts1	chr16:85792305-85803186	MEF	miNSC10	OK	133.845	14.6078	-3.19575	-18.7004	5e-05	0.000132253	yes
XLOC_009633	XLOC_009633	Adamts12	chr15:11064789-11349298	MEF	miNSC10	OK	30.2066	7.8536	-1.94344	-10.5203	5e-05	0.000132253	yes
XLOC_002660	XLOC_002660	Adamts14	chr10:61197080-61273438	MEF	miNSC10	OK	1.1961	5.54628	2.21318	9.59302	5e-05	0.000132253	yes
XLOC_031875	XLOC_031875	Adamts15	chr9:30899154-30922452	MEF	miNSC10	OK	13.0912	1.13368	-3.52951	-16.4787	5e-05	0.000132253	yes
XLOC_003719	XLOC_003719	Adamts2	chr11:50602084-50807573	MEF	miNSC10	OK	33.6711	1.16857	-4.84869	-22.0691	5e-05	0.000132253	yes
XLOC_011538	XLOC_011538	Adamts5	chr16:85856084-85903390	MEF	miNSC10	OK	22.0771	8.03748	-1.45773	-8.6466	5e-05	0.000132253	yes
XLOC_007327	XLOC_007327	Adamts6	chr13:104264153-104496681	MEF	miNSC10	OK	6.41854	2.99761	-1.09843	-5.49568	5e-05	0.000132253	yes
XLOC_031162	XLOC_031162	Adamts8	chr9:30942562-30962901	MEF	miNSC10	OK	0.570459	5.54215	3.28025	9.34764	5e-05	0.000132253	yes
XLOC_020738	XLOC_020738	Adamtsl1	chr4:86053849-86428424	MEF	miNSC10	OK	8.78323	1.84315	-2.25258	-11.7726	5e-05	0.000132253	yes
XLOC_016014	XLOC_016014	Adamtsl2	chr2:27079380-27108613	MEF	miNSC10	OK	1.23294	0.200811	-2.6182	-4.81021	5e-05	0.000132253	yes
XLOC_019489	XLOC_019489	Adamtsl4	chr3:95675622-95687917	MEF	miNSC10	OK	4.46419	0.876254	-2.34898	-9.37608	5e-05	0.000132253	yes
XLOC_002778	XLOC_002778	Adamtsl5	chr10:79697304-80369637	MEF	miNSC10	OK	7.28569	0.116752	-5.96354	-0.606594	0.0001	0.000259035	yes
XLOC_024109	XLOC_024109	Adap1	chr5:139271875-139325464	MEF	miNSC10	OK	7.22963	0.395985	-4.1904	-9.03632	5e-05	0.000132253	yes
XLOC_018831	XLOC_018831	Adar	chr3:89715021-89764632	MEF	miNSC10	OK	21.4131	9.72332	-1.13897	-6.53238	5e-05	0.000132253	yes
XLOC_002730	XLOC_002730	Adarb1	chr10:77290670-77418273	MEF	miNSC10	OK	1.27356	3.82398	1.58621	6.36679	5e-05	0.000132253	yes
XLOC_006943	XLOC_006943	Adarb2	chr13:8202865-8768762	MEF	miNSC10	OK	1.3154	7.27505	2.46745	10.0778	5e-05	0.000132253	yes
XLOC_024782	XLOC_024782	Adck2	chr6:39573875-39588769	MEF	miNSC10	OK	6.89869	2.55324	-1.43399	-6.80291	5e-05	0.000132253	yes
XLOC_001288	XLOC_001288	Adck3	chr1:179960044-180196020	MEF	miNSC10	OK	3.5206	1.33938	-1.39425	-1.75073	0.0064	0.0133087	yes
XLOC_003571	XLOC_003571	Adcy1	chr11:7063488-7178505	MEF	miNSC10	OK	0.814842	9.27668	3.50902	17.8257	5e-05	0.000132253	yes
XLOC_007727	XLOC_007727	Adcy2	chr13:68620040-68999541	MEF	miNSC10	OK	8.79378	2.75414	-1.67488	-4.74596	5e-05	0.000132253	yes
XLOC_005832	XLOC_005832	Adcy3	chr12:4133160-4240123	MEF	miNSC10	OK	18.4192	4.46911	-2.04315	-8.02547	5e-05	0.000132253	yes
XLOC_008925	XLOC_008925	Adcy4	chr14:55768871-55784019	MEF	miNSC10	OK	4.6359	0	#NAME?	nan	5e-05	0.000132253	yes
XLOC_011021	XLOC_011021	Adcy5	chr16:35155548-35305817	MEF	miNSC10	OK	1.89858	8.81889	2.21568	10.1192	5e-05	0.000132253	yes
XLOC_029713	XLOC_029713	Adcy7	chr8:88272402-88330158	MEF	miNSC10	OK	14.8296	0.939011	-3.98119	-16.0329	5e-05	0.000132253	yes
XLOC_010125	XLOC_010125	Adcy8	chr15:64699034-64922296	MEF	miNSC10	OK	0.31729	2.15923	2.76664	7.67523	5e-05	0.000132253	yes
XLOC_011209	XLOC_011209	Adcy9	chr16:4284883-4420498	MEF	miNSC10	OK	7.33376	2.50168	-1.55166	-5.9919	5e-05	0.000132253	yes
XLOC_024903	XLOC_024903	Adcyap1r1	chr6:55451977-55501485	MEF	miNSC10	OK	4.08777	39.7854	3.28285	18.2586	5e-05	0.000132253	yes
XLOC_025007	XLOC_025007	Add2	chr6:86028680-86124409	MEF	miNSC10	OK	0.480461	3.5494	2.88508	8.77911	5e-05	0.000132253	yes
XLOC_027472	XLOC_027472	Adgra1	chr7:139834173-139878088	MEF	miNSC10	OK	0.177758	1.21125	2.76851	5.9716	5e-05	0.000132253	yes
XLOC_029461	XLOC_029461	Adgra3	chr8:27085573-27128632	MEF	miNSC10	OK	35.5304	1.64408	-4.4337	-18.36	5e-05	0.000132253	yes
XLOC_009740	XLOC_009740	Adgrb1	chr15:74516195-74589464	MEF	miNSC10	OK	0.156194	1.35337	3.11514	6.48492	5e-05	0.000132253	yes
XLOC_020997	XLOC_020997	Adgrb2	chr4:129984847-130022639	MEF	miNSC10	OK	2.002	35.5043	4.14848	20.2469	5e-05	0.000132253	yes
XLOC_000724	XLOC_000724	Adgrb3	chr1:25067475-25830126	MEF	miNSC10	OK	1.41688	17.3309	3.61255	17.6074	5e-05	0.000132253	yes
XLOC_023333	XLOC_023333	Adgrd1	chr5:129096749-129204599	MEF	miNSC10	OK	1.37745	0	#NAME?	nan	5e-05	0.000132253	yes
XLOC_013031	XLOC_013031	Adgre1	chr17:57358685-57483532	MEF	miNSC10	OK	92.3381	0.0756996	-10.2524	-10.5436	5e-05	0.000132253	yes
XLOC_030251	XLOC_030251	Adgre5	chr8:83715176-83741311	MEF	miNSC10	OK	29.0461	8.04549	-1.85209	-5.53598	5e-05	0.000132253	yes
XLOC_029749	XLOC_029749	Adgrg1	chr8:94977108-95014324	MEF	miNSC10	OK	2.03631	21.8704	3.42495	15.8602	5e-05	0.000132253	yes
XLOC_002520	XLOC_002520	Adgrg6	chr10:14402584-14545036	MEF	miNSC10	OK	7.28826	2.64587	-1.46183	-7.94255	5e-05	0.000132253	yes
XLOC_000010	XLOC_000010	Adhfe1	chr1:9548045-9631105	MEF	miNSC10	OK	1.50352	7.09257	2.23797	8.00732	5e-05	0.000132253	yes
XLOC_001066	XLOC_001066	Adora1	chr1:134193447-134235457	MEF	miNSC10	OK	0.309915	2.42342	2.9671	8.64587	5e-05	0.000132253	yes
XLOC_015239	XLOC_015239	Adra2a	chr19:54045181-54048982	MEF	miNSC10	OK	1.58833	0.583462	-1.4448	-3.84823	5e-05	0.000132253	yes
XLOC_015249	XLOC_015249	Adrb1	chr19:56722371-56724862	MEF	miNSC10	OK	1.34263	5.51641	2.03867	6.53753	5e-05	0.000132253	yes
XLOC_014562	XLOC_014562	Adrb2	chr18:62177712-62179981	MEF	miNSC10	OK	5.91834	0.207252	-4.83573	-7.96096	5e-05	0.000132253	yes
XLOC_023906	XLOC_023906	Adrbk2	chr5:112910223-113015538	MEF	miNSC10	OK	2.73494	24.7011	3.175	17.1973	5e-05	0.000132253	yes
XLOC_006228	XLOC_006228	Adssl1	chr12:112620046-112641355	MEF	miNSC10	OK	6.14021	0.0730194	-6.39387	-5.58177	0.0029	0.00639346	yes
XLOC_003563	XLOC_003563	Aebp1	chr11:5861865-5878256	MEF	miNSC10	OK	61.8222	0.355248	-7.44315	-7.97349	5e-05	0.000132253	yes
XLOC_002230	XLOC_002230	Aes	chr10:81559443-81566371	MEF	miNSC10	OK	162.089	371.393	1.19616	7.28969	5e-05	0.000132253	yes
XLOC_005258	XLOC_005258	AF251705	chr11:114996768-115001880	MEF	miNSC10	OK	16.1541	0	#NAME?	nan	5e-05	0.000132253	yes
XLOC_006189	XLOC_006189	AF357355,AF357359,AF357425,AF357426,DQ267100,DQ267101,DQ267102,Mir882,Rian	chr12:109601578-109707200	MEF	miNSC10	OK	359.23	0.16509	-11.0874	-0.569381	5e-05	0.000132253	yes
XLOC_015639	XLOC_015639	Afap1l2	chr19:56912353-57008575	MEF	miNSC10	OK	4.9105	20.4435	2.0577	11.0337	5e-05	0.000132253	yes
XLOC_000764	XLOC_000764	Aff3	chr1:38175990-38627244	MEF	miNSC10	OK	1.73989	0.49351	-1.81784	-6.93802	5e-05	0.000132253	yes
XLOC_029527	XLOC_029527	Aga	chr8:53511701-53523422	MEF	miNSC10	OK	64.2386	9.78009	-2.71552	-14.1651	5e-05	0.000132253	yes
XLOC_000952	XLOC_000952	Agap1	chr1:89454810-89895285	MEF	miNSC10	OK	1.05804	2.79939	1.40371	3.02909	5e-05	0.000132253	yes
XLOC_002403	XLOC_002403	Agap2	chr10:127078906-127093170	MEF	miNSC10	OK	1.21793	10.6635	3.13018	13.9343	5e-05	0.000132253	yes
XLOC_024088	XLOC_024088	Agfg2	chr5:137650480-137684753	MEF	miNSC10	OK	4.2316	16.3577	1.9507	9.84226	5e-05	0.000132253	yes
XLOC_005925	XLOC_005925	Agmo	chr12:37241638-37581932	MEF	miNSC10	OK	1.04106	2.71459	1.38269	4.34216	5e-05	0.000132253	yes
XLOC_017023	XLOC_017023	Agpat2	chr2:26593056-26604417	MEF	miNSC10	OK	17.8612	2.21134	-3.01384	-11.3125	5e-05	0.000132253	yes
XLOC_029382	XLOC_029382	Agpat5	chr8:18846278-18885520	MEF	miNSC10	OK	6.65786	23.8601	1.84147	10.408	5e-05	0.000132253	yes
XLOC_007060	XLOC_007060	Agtr1a	chr13:30336355-30382867	MEF	miNSC10	OK	11.8049	0.270209	-5.44916	-10.8634	5e-05	0.000132253	yes
XLOC_032912	XLOC_032912	Agtr2	chrX:21484623-21488833	MEF	miNSC10	OK	766.572	25.7064	-4.89822	-27.0427	5e-05	0.000132253	yes
XLOC_024738	XLOC_024738	Ahcyl2	chr6:29768442-29912310	MEF	miNSC10	OK	8.08124	20.8761	1.3692	7.94635	5e-05	0.000132253	yes
XLOC_001930	XLOC_001930	Ahi1	chr10:20952546-21080429	MEF	miNSC10	OK	5.40768	14.9139	1.46358	8.04799	5e-05	0.000132253	yes
XLOC_014988	XLOC_014988	Ahnak	chr19:8989014-9076926	MEF	miNSC10	OK	187.804	3.04556	-5.94637	-6.8614	5e-05	0.000132253	yes
XLOC_006337	XLOC_006337	Ahr	chr12:35497978-35534989	MEF	miNSC10	OK	6.48198	0.114008	-5.82922	-11.8307	5e-05	0.000132253	yes
XLOC_029491	XLOC_029491	AI429214	chr8:36985572-37024238	MEF	miNSC10	OK	1.24837	0.521055	-1.26054	-2.29087	0.00085	0.00201568	yes
XLOC_021315	XLOC_021315	AI464131	chr4:41495600-41503075	MEF	miNSC10	OK	16.9249	3.60652	-2.23047	-11.5418	5e-05	0.000132253	yes
XLOC_027392	XLOC_027392	AI467606	chr7:127091435-127094049	MEF	miNSC10	OK	1.71612	0.0452656	-5.24459	-4.32184	0.00725	0.0149249	yes
XLOC_023555	XLOC_023555	AI506816	chr5:23692260-23712667	MEF	miNSC10	OK	3.36116	7.5123	1.1603	2.57234	5e-05	0.000132253	yes
XLOC_004066	XLOC_004066	AI662270	chr11:83223575-83226584	MEF	miNSC10	OK	5.72758	0.188249	-4.92721	-6.5661	5e-05	0.000132253	yes
XLOC_027053	XLOC_027053	AI854517	chr7:79500025-79534403	MEF	miNSC10	OK	0.494618	4.92365	3.31534	7.99413	5e-05	0.000132253	yes
XLOC_016068	XLOC_016068	Aif1l	chr2:31950302-31973442	MEF	miNSC10	OK	2.18638	18.6125	3.08966	14.3992	5e-05	0.000132253	yes
XLOC_033503	XLOC_033503	Aifm1	chrX:48474943-48513563	MEF	miNSC10	OK	9.68204	21.1664	1.1284	6.13486	5e-05	0.000132253	yes
XLOC_002069	XLOC_002069	Aifm2	chr10:61715262-61783864	MEF	miNSC10	OK	8.19243	3.55508	-1.20441	-2.69446	0.0001	0.000259035	yes
XLOC_010918	XLOC_010918	Aifm3	chr16:17489676-17507485	MEF	miNSC10	OK	0.114607	1.5024	3.71251	4.44985	5e-05	0.000132253	yes
XLOC_002519	XLOC_002519	Aig1	chr10:13647052-13868853	MEF	miNSC10	OK	5.77676	2.64532	-1.12682	-3.84819	5e-05	0.000132253	yes
XLOC_002627	XLOC_002627	Aim1	chr10:43950306-44004846	MEF	miNSC10	OK	2.12085	0.815095	-1.3796	-3.54033	5e-05	0.000132253	yes
XLOC_000577	XLOC_000577	Aim2	chr1:173420603-173466036	MEF	miNSC10	OK	3.35652	0.951244	-1.81908	-6.7445	5e-05	0.000132253	yes
XLOC_008895	XLOC_008895	Ajuba	chr14:54567468-54577661	MEF	miNSC10	OK	12.4506	6.07446	-1.03539	-5.39441	5e-05	0.000132253	yes
XLOC_006537	XLOC_006537	AK010878,Gm20604,Moap1	chr12:102739829-102757810	MEF	miNSC10	OK	8.66328	17.4572	1.01084	3.61024	5e-05	0.000132253	yes
XLOC_016085	XLOC_016085	Ak1	chr2:32621757-32635214	MEF	miNSC10	OK	70.761	21.2605	-1.73478	-9.93156	5e-05	0.000132253	yes
XLOC_020795	XLOC_020795	Ak4	chr4:101419288-101467771	MEF	miNSC10	OK	4.68091	14.9674	1.67697	9.31352	5e-05	0.000132253	yes
XLOC_019730	XLOC_019730	Ak5	chr3:152395562-152681432	MEF	miNSC10	OK	4.65544	0.752591	-2.62898	-2.56029	0.00105	0.00246334	yes
XLOC_007315	XLOC_007315	Ak6,Taf9	chr13:100651342-100666417	MEF	miNSC10	OK	54.4902	139.456	1.35574	7.92718	5e-05	0.000132253	yes
XLOC_001885	XLOC_001885	Akap12	chr10:4266328-4359610	MEF	miNSC10	OK	58.2048	2.01351	-4.85335	-25.4395	5e-05	0.000132253	yes
XLOC_027043	XLOC_027043	Akap13	chr7:75455533-75754617	MEF	miNSC10	OK	31.5284	10.3295	-1.60988	-7.84906	5e-05	0.000132253	yes
XLOC_033464	XLOC_033464	Akap17b	chrX:36608100-36645414	MEF	miNSC10	OK	1.8124	12.8225	2.8227	14.1159	5e-05	0.000132253	yes
XLOC_027296	XLOC_027296	Akip1	chr7:109703736-109723771	MEF	miNSC10	OK	14.8806	5.55272	-1.42216	-5.76841	5e-05	0.000132253	yes
XLOC_024758	XLOC_024758	Akr1b8	chr6:34354163-34368454	MEF	miNSC10	OK	27.9819	0.537999	-5.70075	-11.5934	5e-05	0.000132253	yes
XLOC_006935	XLOC_006935	Akr1c14	chr13:4059590-4090422	MEF	miNSC10	OK	1.96736	0.355018	-2.47029	-5.95138	5e-05	0.000132253	yes
XLOC_011459	XLOC_011459	Alcam	chr16:52248648-52453059	MEF	miNSC10	OK	63.8644	4.76517	-3.74441	-21.2924	5e-05	0.000132253	yes
XLOC_015075	XLOC_015075	Aldh1a1	chr19:20492714-20643464	MEF	miNSC10	OK	12.8202	1.15818	-3.46849	-12.3314	5e-05	0.000132253	yes
XLOC_031457	XLOC_031457	Aldh1a2	chr9:71215788-71296243	MEF	miNSC10	OK	4.17079	0.658286	-2.66353	-7.53499	5e-05	0.000132253	yes
XLOC_028153	XLOC_028153	Aldh1a3	chr7:66390892-66427477	MEF	miNSC10	OK	2.17218	0.813726	-1.41653	-5.04829	5e-05	0.000132253	yes
XLOC_025050	XLOC_025050	Aldh1l1	chr6:90550847-90599171	MEF	miNSC10	OK	3.11995	1.2082	-1.36866	-5.09636	5e-05	0.000132253	yes
XLOC_003823	XLOC_003823	Aldh3a1	chr11:61208741-61218416	MEF	miNSC10	OK	1.21215	0.170191	-2.83234	-3.35203	0.00015	0.000383584	yes
XLOC_004720	XLOC_004720	Aldh3a2	chr11:61244663-61267186	MEF	miNSC10	OK	26.4927	8.2816	-1.67761	-9.45087	5e-05	0.000132253	yes
XLOC_007504	XLOC_007504	Aldh5a1	chr13:24905599-24942956	MEF	miNSC10	OK	1.04115	3.30968	1.66852	7.1107	5e-05	0.000132253	yes
XLOC_000527	XLOC_000527	Aldh9a1	chr1:167349990-167368530	MEF	miNSC10	OK	12.5696	6.14161	-1.03325	-5.3653	5e-05	0.000132253	yes
XLOC_004022	XLOC_004022	Aldoc	chr11:78323072-78327778	MEF	miNSC10	OK	8.95307	41.7592	2.22164	12.367	5e-05	0.000132253	yes
XLOC_033269	XLOC_033269	Alg13	chrX:144317965-144374448	MEF	miNSC10	OK	4.93571	16.4721	1.73869	7.32331	5e-05	0.000132253	yes
XLOC_011317	XLOC_011317	Alg3	chr16:20589581-20610749	MEF	miNSC10	OK	3.44702	7.93534	1.20294	4.40988	5e-05	0.000132253	yes
XLOC_027129	XLOC_027129	Alg8	chr7:97371616-97392186	MEF	miNSC10	OK	3.23124	10.3279	1.67639	6.77146	5e-05	0.000132253	yes
XLOC_013635	XLOC_013635	Alk	chr17:71868987-72604307	MEF	miNSC10	OK	0.132795	1.16683	3.13532	6.30335	5e-05	0.000132253	yes
XLOC_025003	XLOC_025003	Alms1	chr6:85587530-85702790	MEF	miNSC10	OK	2.49347	5.51211	1.14445	6.45375	5e-05	0.000132253	yes
XLOC_023494	XLOC_023494	Alox5ap	chr5:149265003-149288153	MEF	miNSC10	OK	24.872	0.174259	-7.15714	-5.57685	0.0007	0.00167487	yes
XLOC_021804	XLOC_021804	Alpl	chr4:137741730-137796384	MEF	miNSC10	OK	0.221094	3.9872	4.17264	6.69698	5e-05	0.000132253	yes
XLOC_016387	XLOC_016387	Alx4	chr2:93642433-93681339	MEF	miNSC10	OK	5.45372	0.47856	-3.51047	-12.5112	5e-05	0.000132253	yes
XLOC_005347	XLOC_005347	Alyref	chr11:120588326-120608198	MEF	miNSC10	OK	77.1592	238.593	1.62864	7.57735	5e-05	0.000132253	yes
XLOC_009631	XLOC_009631	Amacr	chr15:10981755-10996624	MEF	miNSC10	OK	7.99504	3.40002	-1.23356	-5.70485	5e-05	0.000132253	yes
XLOC_002613	XLOC_002613	Amd1	chr10:40287457-40302188	MEF	miNSC10	OK	20.5291	44.73	1.12357	6.55118	5e-05	0.000132253	yes
XLOC_013224	XLOC_013224	Amdhd2	chr17:24155832-24163733	MEF	miNSC10	OK	32.3941	14.5852	-1.15123	-6.01023	5e-05	0.000132253	yes
XLOC_033877	XLOC_033877	Amelx	chrX:168795098-169304440	MEF	miNSC10	OK	1.79935	0.158803	-3.50216	-1.70822	0.0021	0.00474966	yes
XLOC_008502	XLOC_008502	Amer2	chr14:60378285-60388193	MEF	miNSC10	OK	0.683432	13.0494	4.25504	9.60227	5e-05	0.000132253	yes
XLOC_010370	XLOC_010370	Amigo2	chr15:97244073-97385691	MEF	miNSC10	OK	1.04145	0.252455	-2.04449	-3.62348	5e-05	0.000132253	yes
XLOC_033804	XLOC_033804	Amot	chrX:145446272-145505140	MEF	miNSC10	OK	21.3507	9.64514	-1.14641	-3.35451	5e-05	0.000132253	yes
XLOC_031570	XLOC_031570	Amotl2	chr9:102717416-102733777	MEF	miNSC10	OK	46.5283	10.0455	-2.21156	-12.4174	5e-05	0.000132253	yes
XLOC_006966	XLOC_006966	Amph	chr13:18948350-19150998	MEF	miNSC10	OK	0.542743	20.9444	5.27015	16.311	5e-05	0.000132253	yes
XLOC_019619	XLOC_019619	Amy1	chr3:113555951-113577750	MEF	miNSC10	OK	2.50884	0.447767	-2.4862	-5.55416	5e-05	0.000132253	yes
XLOC_027169	XLOC_027169	Anapc15	chr7:101881324-101933857	MEF	miNSC10	OK	10.3509	30.9845	1.58179	3.66506	5e-05	0.000132253	yes
XLOC_008429	XLOC_008429	Ang,Rnase4	chr14:51091076-51106151	MEF	miNSC10	OK	123.825	0.226708	-9.09325	-10.9836	5e-05	0.000132253	yes
XLOC_010072	XLOC_010072	Angpt1	chr15:42424666-42676977	MEF	miNSC10	OK	7.36854	2.13348	-1.78817	-9.16161	5e-05	0.000132253	yes
XLOC_000479	XLOC_000479	Angptl1	chr1:156804036-156940008	MEF	miNSC10	OK	33.8626	1.48733	-4.50889	-4.36177	5e-05	0.000132253	yes
XLOC_016094	XLOC_016094	Angptl2	chr2:33133393-33371494	MEF	miNSC10	OK	38.2682	2.98355	-3.68104	-11.8213	5e-05	0.000132253	yes
XLOC_013357	XLOC_013357	Angptl4	chr17:33773756-33781575	MEF	miNSC10	OK	197.403	0.0602379	-11.6782	-9.1731	0.0011	0.00257286	yes
XLOC_019656	XLOC_019656	Ank2	chr3:126920299-127408985	MEF	miNSC10	OK	39.7193	103.072	1.37575	5.19001	5e-05	0.000132253	yes
XLOC_002092	XLOC_002092	Ank3	chr10:69533554-70027674	MEF	miNSC10	OK	4.39682	41.8795	3.25171	15.0844	5e-05	0.000132253	yes
XLOC_003943	XLOC_003943	Ankfy1	chr11:72690001-72772146	MEF	miNSC10	OK	24.6987	11.5221	-1.10003	-6.64109	5e-05	0.000132253	yes
XLOC_029604	XLOC_029604	Ankle1	chr8:71406011-71411008	MEF	miNSC10	OK	1.18402	8.71088	2.87913	9.88557	5e-05	0.000132253	yes
XLOC_029981	XLOC_029981	Ankrd10	chr8:11611307-11636146	MEF	miNSC10	OK	23.477	50.3868	1.1018	3.97539	5e-05	0.000132253	yes
XLOC_004879	XLOC_004879	Ankrd13b	chr11:77470484-77489738	MEF	miNSC10	OK	3.52217	7.76574	1.14066	5.21072	5e-05	0.000132253	yes
XLOC_019158	XLOC_019158	Ankrd13c	chr3:157947051-158008313	MEF	miNSC10	OK	7.87407	18.3878	1.22357	6.49891	5e-05	0.000132253	yes
XLOC_015293	XLOC_015293	Ankrd13d,Ssh3	chr19:4261661-4283137	MEF	miNSC10	OK	18.364	4.40951	-2.05819	-9.13401	5e-05	0.000132253	yes
XLOC_025759	XLOC_025759	Ankrd26	chr6:118501367-118562256	MEF	miNSC10	OK	3.97102	8.12149	1.03223	4.51768	5e-05	0.000132253	yes
XLOC_010029	XLOC_010029	Ankrd33b	chr15:31291478-31367759	MEF	miNSC10	OK	0.488168	1.64127	1.74936	3.20197	5e-05	0.000132253	yes
XLOC_000809	XLOC_000809	Ankrd44	chr1:54644650-54926387	MEF	miNSC10	OK	8.95356	0.580586	-3.94688	-16.5274	5e-05	0.000132253	yes
XLOC_019252	XLOC_019252	Ankrd50	chr3:38449224-38484816	MEF	miNSC10	OK	17.242	6.92071	-1.31693	-7.67926	5e-05	0.000132253	yes
XLOC_002440	XLOC_002440	Ankrd52	chr10:128377015-128395143	MEF	miNSC10	OK	36.0912	6.74941	-2.41881	-11.7657	5e-05	0.000132253	yes
XLOC_021282	XLOC_021282	Ankrd6	chr4:32803967-32950826	MEF	miNSC10	OK	1.60469	4.45008	1.47154	6.66491	5e-05	0.000132253	yes
XLOC_002280	XLOC_002280	Anks1b	chr10:89873042-90972984	MEF	miNSC10	OK	6.34696	1.46015	-2.11995	-5.82656	5e-05	0.000132253	yes
XLOC_021377	XLOC_021377	Anks6	chr4:47015233-47057306	MEF	miNSC10	OK	4.78901	2.13477	-1.16565	-5.0166	5e-05	0.000132253	yes
XLOC_031862	XLOC_031862	Anln	chr9:22055385-22389206	MEF	miNSC10	OK	2.92554	34.9142	3.57704	8.18329	5e-05	0.000132253	yes
XLOC_017477	XLOC_017477	Ano3	chr2:110655200-110950244	MEF	miNSC10	OK	11.2329	0.794063	-3.82233	-17.5127	5e-05	0.000132253	yes
XLOC_031405	XLOC_031405	Anp32a	chr9:62341342-62379024	MEF	miNSC10	OK	17.7693	71.5844	2.01026	11.5818	5e-05	0.000132253	yes
XLOC_020657	XLOC_020657	Anp32b	chr4:46450390-46473003	MEF	miNSC10	OK	11.9052	26.9162	1.17688	4.09476	5e-05	0.000132253	yes
XLOC_018923	XLOC_018923	Anp32e	chr3:95929256-95947387	MEF	miNSC10	OK	9.54421	55.4611	2.53878	14.5528	5e-05	0.000132253	yes
XLOC_028189	XLOC_028189	Anpep	chr7:79821802-79842352	MEF	miNSC10	OK	7.07878	0.0314381	-7.81484	-6.77561	0.0021	0.00474966	yes
XLOC_025647	XLOC_025647	Antxr1	chr6:87133729-87335775	MEF	miNSC10	OK	33.7985	8.86634	-1.93055	-8.02714	5e-05	0.000132253	yes
XLOC_023818	XLOC_023818	Antxr2	chr5:97881622-98031259	MEF	miNSC10	OK	65.2554	8.06491	-3.01637	-16.7823	5e-05	0.000132253	yes
XLOC_015478	XLOC_015478	Anxa1	chr19:20372039-20390968	MEF	miNSC10	OK	236.413	7.46538	-4.98495	-20.1226	5e-05	0.000132253	yes
XLOC_008305	XLOC_008305	Anxa11	chr14:25842141-25886804	MEF	miNSC10	OK	7.93147	0.219937	-5.17243	-7.80869	5e-05	0.000132253	yes
XLOC_031448	XLOC_031448	Anxa2	chr9:69453682-69491785	MEF	miNSC10	OK	597.826	15.3684	-5.28169	-28.5541	5e-05	0.000132253	yes
XLOC_023129	XLOC_023129	Anxa3	chr5:96793384-96845968	MEF	miNSC10	OK	23.4114	0	#NAME?	nan	5e-05	0.000132253	yes
XLOC_025645	XLOC_025645	Anxa4	chr6:86736839-86793584	MEF	miNSC10	OK	81.169	0.513908	-7.30328	-17.9051	5e-05	0.000132253	yes
XLOC_019239	XLOC_019239	Anxa5	chr3:36448923-36475887	MEF	miNSC10	OK	256.086	32.1569	-2.99343	-17.5089	5e-05	0.000132253	yes
XLOC_004656	XLOC_004656	Anxa6	chr11:54978961-55033471	MEF	miNSC10	OK	175.084	87.5111	-1.00051	-6.02549	5e-05	0.000132253	yes
XLOC_008708	XLOC_008708	Anxa7	chr14:20455260-20480133	MEF	miNSC10	OK	47.18	8.44408	-2.48216	-13.8932	5e-05	0.000132253	yes
XLOC_004257	XLOC_004257	Aoc3	chr11:101330605-101339430	MEF	miNSC10	OK	2.24262	0.0645136	-5.11944	-7.04321	5e-05	0.000132253	yes
XLOC_000133	XLOC_000133	Aox1,Sgol2a	chr1:57985339-58106505	MEF	miNSC10	OK	7.43184	35.8787	2.27134	10.9	5e-05	0.000132253	yes
XLOC_027521	XLOC_027521	Ap2a2	chr7:141562179-141633624	MEF	miNSC10	OK	97.7713	41.534	-1.23512	-5.91289	5e-05	0.000132253	yes
XLOC_028211	XLOC_028211	Ap3b2	chr7:81460398-81493925	MEF	miNSC10	OK	0.215864	2.17739	3.3344	6.9962	5e-05	0.000132253	yes
XLOC_014925	XLOC_014925	Ap5b1	chr19:5568073-5571261	MEF	miNSC10	OK	5.13217	1.75538	-1.54779	-6.05971	5e-05	0.000132253	yes
XLOC_002856	XLOC_002856	Apaf1	chr10:90989310-91082743	MEF	miNSC10	OK	22.4627	10.948	-1.03686	-5.9683	5e-05	0.000132253	yes
XLOC_015085	XLOC_015085	Apba1	chr19:23758875-23949597	MEF	miNSC10	OK	3.25825	1.14901	-1.50371	-6.83173	5e-05	0.000132253	yes
XLOC_027014	XLOC_027014	Apba2	chr7:64501705-64753876	MEF	miNSC10	OK	0.477712	4.91563	3.36316	9.70524	5e-05	0.000132253	yes
XLOC_023712	XLOC_023712	Apbb2	chr5:66298455-66618817	MEF	miNSC10	OK	14.6032	6.08223	-1.26361	-5.02972	5e-05	0.000132253	yes
XLOC_014300	XLOC_014300	Apcdd1	chr18:62922326-62953809	MEF	miNSC10	OK	4.02046	1.68671	-1.25314	-4.80765	5e-05	0.000132253	yes
XLOC_032300	XLOC_032300	Apeh	chr9:108085292-108094480	MEF	miNSC10	OK	19.4951	8.49591	-1.19827	-6.24882	5e-05	0.000132253	yes
XLOC_008425	XLOC_008425	Apex1	chr14:50924948-50930849	MEF	miNSC10	OK	9.63998	20.1149	1.06116	2.54158	5e-05	0.000132253	yes
XLOC_032133	XLOC_032133	Aph1b	chr9:66775486-66795423	MEF	miNSC10	OK	2.9654	6.51801	1.13621	5.8539	5e-05	0.000132253	yes
XLOC_021896	XLOC_021896	Apitd1	chr4:149128262-149137600	MEF	miNSC10	OK	2.2246	9.84868	2.14638	5.95519	5e-05	0.000132253	yes
XLOC_033499	XLOC_033499	Apln	chrX:48025145-48034852	MEF	miNSC10	OK	6.15565	36.9975	2.58745	14.1388	5e-05	0.000132253	yes
XLOC_027908	XLOC_027908	Aplp1	chr7:30434979-30445582	MEF	miNSC10	OK	7.364	24.1497	1.71344	8.84894	5e-05	0.000132253	yes
XLOC_031877	XLOC_031877	Aplp2	chr9:31146326-31211817	MEF	miNSC10	OK	81.1435	410.96	2.34045	13.4449	5e-05	0.000132253	yes
XLOC_000545	XLOC_000545	Apoa2	chr1:171213969-171226379	MEF	miNSC10	OK	1.71563	4.33449	1.33712	1.36381	0.00915	0.0184984	yes
XLOC_025783	XLOC_025783	Apobec1	chr6:122577766-122602444	MEF	miNSC10	OK	38.9897	1.1964	-5.02632	-17.9301	5e-05	0.000132253	yes
XLOC_027377	XLOC_027377	Apobr	chr7:126585007-126589129	MEF	miNSC10	OK	5.86695	0.220559	-4.73337	-11.3205	5e-05	0.000132253	yes
XLOC_011367	XLOC_011367	Apod	chr16:31296191-31314808	MEF	miNSC10	OK	183.078	0.626977	-8.18983	-22.4999	5e-05	0.000132253	yes
XLOC_027740	XLOC_027740	Apoe	chr7:19696155-19699188	MEF	miNSC10	OK	2511.13	113.447	-4.46825	-25.4032	5e-05	0.000132253	yes
XLOC_010209	XLOC_010209	Apol9a	chr15:77403788-77411080	MEF	miNSC10	OK	1.61113	0.09114	-4.14385	-3.54748	0.0005	0.00121628	yes
XLOC_033116	XLOC_033116	Apoo	chrX:94367109-94417092	MEF	miNSC10	OK	10.5957	30.9058	1.5444	7.57663	5e-05	0.000132253	yes
XLOC_011535	XLOC_011535	App	chr16:84951370-85173804	MEF	miNSC10	OK	313.85	96.0937	-1.70756	-9.96881	5e-05	0.000132253	yes
XLOC_030456	XLOC_030456	Aprt	chr8:122574636-122576907	MEF	miNSC10	OK	104.153	46.4546	-1.16481	-6.48025	5e-05	0.000132253	yes
XLOC_024900	XLOC_024900	Aqp1	chr6:55336298-55348555	MEF	miNSC10	OK	11.5788	0.249522	-5.53618	-11.2393	5e-05	0.000132253	yes
XLOC_014412	XLOC_014412	Aqp4	chr18:15389393-15410982	MEF	miNSC10	OK	11.8856	0.596173	-4.31734	-17.7528	5e-05	0.000132253	yes
XLOC_033126	XLOC_033126	Ar	chrX:98148756-98323218	MEF	miNSC10	OK	3.96286	0.327673	-3.59621	-14.8088	5e-05	0.000132253	yes
XLOC_027164	XLOC_027164	Arap1	chr7:101348068-101413570	MEF	miNSC10	OK	63.9906	3.86304	-4.05005	-21.8188	5e-05	0.000132253	yes
XLOC_023698	XLOC_023698	Arap2	chr5:62602350-62766177	MEF	miNSC10	OK	4.89954	27.3856	2.4827	14.6225	5e-05	0.000132253	yes
XLOC_014488	XLOC_014488	Arap3	chr18:37972622-37998969	MEF	miNSC10	OK	5.02711	0.0438502	-6.841	-7.58469	5e-05	0.000132253	yes
XLOC_010150	XLOC_010150	Arc	chr15:74669080-74672570	MEF	miNSC10	OK	9.32725	0.683755	-3.7699	-11.9501	5e-05	0.000132253	yes
XLOC_023103	XLOC_023103	Areg	chr5:91139614-91148432	MEF	miNSC10	OK	0.118231	5.50633	5.54141	5.48057	0.00115	0.00268398	yes
XLOC_010298	XLOC_010298	Arfgap3	chr15:83299739-83350247	MEF	miNSC10	OK	30.5237	10.9302	-1.48162	-8.29243	5e-05	0.000132253	yes
XLOC_016367	XLOC_016367	Arhgap1	chr2:91650024-91673210	MEF	miNSC10	OK	27.4244	11.7656	-1.22088	-6.77439	5e-05	0.000132253	yes
XLOC_030230	XLOC_030230	Arhgap10	chr8:77250365-77518785	MEF	miNSC10	OK	19.6569	6.09863	-1.68848	-8.39796	5e-05	0.000132253	yes
XLOC_017513	XLOC_017513	Arhgap11a	chr2:113829967-113848687	MEF	miNSC10	OK	2.71889	23.5321	3.11354	15.8294	5e-05	0.000132253	yes
XLOC_014387	XLOC_014387	Arhgap12	chr18:6021561-6136098	MEF	miNSC10	OK	12.4182	27.2572	1.13418	6.79399	5e-05	0.000132253	yes
XLOC_028540	XLOC_028540	Arhgap17	chr7:123279143-123369915	MEF	miNSC10	OK	9.17233	3.78466	-1.27713	-5.8722	5e-05	0.000132253	yes
XLOC_001964	XLOC_001964	Arhgap18	chr10:26772511-26918648	MEF	miNSC10	OK	8.81446	33.4003	1.92192	11.1524	5e-05	0.000132253	yes
XLOC_031334	XLOC_031334	Arhgap20	chr9:51765316-51875885	MEF	miNSC10	OK	20.9651	0.489408	-5.42081	-17.4151	5e-05	0.000132253	yes
XLOC_032032	XLOC_032032	Arhgap20os	chr9:51765316-51875885	MEF	miNSC10	OK	3.05423	0.112284	-4.76559	-3.09591	0.00725	0.0149249	yes
XLOC_008359	XLOC_008359	Arhgap22	chr14:33216822-33369936	MEF	miNSC10	OK	5.47854	0.486056	-3.4946	-6.09814	5e-05	0.000132253	yes
XLOC_005043	XLOC_005043	Arhgap23	chr11:97448070-97502402	MEF	miNSC10	OK	1.27255	0.162031	-2.97338	-3.37831	5e-05	0.000132253	yes
XLOC_005040	XLOC_005040	Arhgap23	chr11:97448070-97502402	MEF	miNSC10	OK	1.49309	0.217176	-2.78137	-1.79147	0.01055	0.0210694	yes
XLOC_004192	XLOC_004192	Arhgap23	chr11:97448070-97502402	MEF	miNSC10	OK	10.5852	1.73903	-2.60569	-11.4035	5e-05	0.000132253	yes
XLOC_005041	XLOC_005041	Arhgap23	chr11:97448070-97502402	MEF	miNSC10	OK	1.00994	0.174469	-2.53322	-1.62403	0.01985	0.0373505	yes
XLOC_023144	XLOC_023144	Arhgap24	chr5:102481390-102899389	MEF	miNSC10	OK	24.6187	3.11916	-2.98053	-14.2208	5e-05	0.000132253	yes
XLOC_014203	XLOC_014203	Arhgap26	chr18:38993144-39376285	MEF	miNSC10	OK	0.559432	1.55484	1.47473	6.0699	5e-05	0.000132253	yes
XLOC_005193	XLOC_005193	Arhgap27	chr11:103331483-103363692	MEF	miNSC10	OK	1.96921	0.203844	-3.27208	-5.03645	5e-05	0.000132253	yes
XLOC_000551	XLOC_000551	Arhgap30	chr1:171388959-171410303	MEF	miNSC10	OK	10.2348	0.0324698	-8.30017	-4.35449	5e-05	0.000132253	yes
XLOC_033618	XLOC_033618	Arhgap4	chrX:73892101-73911298	MEF	miNSC10	OK	7.10649	0.511186	-3.79722	-11.3367	5e-05	0.000132253	yes
XLOC_004741	XLOC_004741	Arhgap44	chr11:64979034-65162961	MEF	miNSC10	OK	4.84769	1.78924	-1.43796	-3.695	5e-05	0.000132253	yes
XLOC_033346	XLOC_033346	Arhgap6	chrX:168795098-169304440	MEF	miNSC10	OK	3.51183	1.29247	-1.44209	-5.71647	5e-05	0.000132253	yes
XLOC_013279	XLOC_013279	Arhgdig	chr17:26199182-26201350	MEF	miNSC10	OK	0.558276	2.53384	2.18228	3.23417	0.0001	0.000259035	yes
XLOC_029378	XLOC_029378	Arhgef10	chr8:14911662-15001085	MEF	miNSC10	OK	12.9257	3.62145	-1.8356	-9.83486	5e-05	0.000132253	yes
XLOC_028304	XLOC_028304	Arhgef17	chr7:100869098-100932305	MEF	miNSC10	OK	17.4769	1.10164	-3.98772	-17.0837	5e-05	0.000132253	yes
XLOC_021100	XLOC_021100	Arhgef19	chr4:141242883-141257562	MEF	miNSC10	OK	2.4729	0.981175	-1.33362	-4.4542	5e-05	0.000132253	yes
XLOC_002969	XLOC_002969	Arhgef25	chr10:127182520-127190054	MEF	miNSC10	OK	67.238	11.8331	-2.50645	-14.0485	5e-05	0.000132253	yes
XLOC_018725	XLOC_018725	Arhgef26	chr3:62338776-62466606	MEF	miNSC10	OK	2.62948	8.45993	1.68587	6.95931	5e-05	0.000132253	yes
XLOC_007804	XLOC_007804	Arhgef28	chr13:97898594-98206165	MEF	miNSC10	OK	1.62949	0.633954	-1.36197	-5.26791	5e-05	0.000132253	yes
XLOC_008319	XLOC_008319	Arhgef3	chr14:27143992-27403911	MEF	miNSC10	OK	8.81123	0.476677	-4.20826	-13.8523	5e-05	0.000132253	yes
XLOC_021342	XLOC_021342	Arhgef39	chr4:43493364-43499660	MEF	miNSC10	OK	1.79478	19.9805	3.47671	7.46233	5e-05	0.000132253	yes
XLOC_033548	XLOC_033548	Arhgef6	chrX:57231484-57338729	MEF	miNSC10	OK	7.11424	0.996062	-2.8364	-12.4651	5e-05	0.000132253	yes
XLOC_033675	XLOC_033675	Arhgef9	chrX:95048929-95196701	MEF	miNSC10	OK	3.30736	9.91877	1.58448	8.46327	5e-05	0.000132253	yes
XLOC_002178	XLOC_002178	Arid3a	chr10:79697304-80369637	MEF	miNSC10	OK	4.52495	0.24901	-4.18363	-0.582314	0.0008	0.00190275	yes
XLOC_011117	XLOC_011117	Arl13b	chr16:62793688-62847040	MEF	miNSC10	OK	1.85315	0.370495	-2.32246	-4.61278	5e-05	0.000132253	yes
XLOC_011115	XLOC_011115	Arl13b	chr16:62793688-62847040	MEF	miNSC10	OK	1.65099	0.702602	-1.23256	-2.63307	5e-05	0.000132253	yes
XLOC_006344	XLOC_006344	Arl4a	chr12:40033290-40037987	MEF	miNSC10	OK	7.06774	17.0707	1.2722	7.32608	5e-05	0.000132253	yes
XLOC_000950	XLOC_000950	Arl4c	chr1:88698225-88702191	MEF	miNSC10	OK	15.8782	32.1607	1.01825	5.9677	5e-05	0.000132253	yes
XLOC_028505	XLOC_028505	Arl6ip1	chr7:118118889-118129625	MEF	miNSC10	OK	72.1217	246.851	1.77513	10.6807	5e-05	0.000132253	yes
XLOC_016155	XLOC_016155	Arl6ip6	chr2:53191812-53221153	MEF	miNSC10	OK	8.04792	25.5244	1.66519	9.34496	5e-05	0.000132253	yes
XLOC_002620	XLOC_002620	Armc2	chr10:41914989-42018382	MEF	miNSC10	OK	2.74412	1.31929	-1.05658	-1.71939	0.0076	0.0155756	yes
XLOC_033222	XLOC_033222	Armcx1	chrX:134717937-134722894	MEF	miNSC10	OK	25.1966	12.3594	-1.02762	-5.74886	5e-05	0.000132253	yes
XLOC_033757	XLOC_033757	Armcx6	chrX:134748377-134751419	MEF	miNSC10	OK	17.7991	6.5756	-1.43661	-7.29371	5e-05	0.000132253	yes
XLOC_028229	XLOC_028229	Arnt2	chr7:84246274-84410238	MEF	miNSC10	OK	1.64561	12.6154	2.93849	14.7921	5e-05	0.000132253	yes
XLOC_027312	XLOC_027312	Arntl	chr7:113207464-113314126	MEF	miNSC10	OK	10.0511	4.8493	-1.0515	-5.29985	5e-05	0.000132253	yes
XLOC_023463	XLOC_023463	Arpc1b	chr5:145114255-145140089	MEF	miNSC10	OK	318.394	94.1765	-1.75737	-7.89536	5e-05	0.000132253	yes
XLOC_000462	XLOC_000462	Arpc5	chr1:152766541-152775580	MEF	miNSC10	OK	104.212	41.0714	-1.34331	-7.94991	5e-05	0.000132253	yes
XLOC_003912	XLOC_003912	Arrb2	chr11:70432579-70440828	MEF	miNSC10	OK	29.2923	12.861	-1.18752	-5.46908	5e-05	0.000132253	yes
XLOC_016978	XLOC_016978	Arrdc1	chr2:24925269-24935281	MEF	miNSC10	OK	10.4192	2.92571	-1.83239	-6.97487	5e-05	0.000132253	yes
XLOC_007265	XLOC_007265	Arrdc3	chr13:80883421-80896257	MEF	miNSC10	OK	16.0394	5.24492	-1.61263	-8.62657	5e-05	0.000132253	yes
XLOC_028162	XLOC_028162	Arrdc4	chr7:68736993-68749238	MEF	miNSC10	OK	25.2036	4.5737	-2.4622	-8.18557	5e-05	0.000132253	yes
XLOC_010341	XLOC_010341	Arsa	chr15:89472475-89484850	MEF	miNSC10	OK	24.5598	8.71435	-1.49483	-8.32402	5e-05	0.000132253	yes
XLOC_007292	XLOC_007292	Arsb	chr13:93771678-93943016	MEF	miNSC10	OK	10.6014	2.48839	-2.09098	-10.286	5e-05	0.000132253	yes
XLOC_004331	XLOC_004331	Arsg	chr11:109440077-109573329	MEF	miNSC10	OK	2.7711	0.337222	-3.03869	-5.37545	5e-05	0.000132253	yes
XLOC_014285	XLOC_014285	Arsi	chr18:60912021-60919510	MEF	miNSC10	OK	11.2727	0	#NAME?	nan	5e-05	0.000132253	yes
XLOC_021616	XLOC_021616	Artn	chr4:117925692-117929763	MEF	miNSC10	OK	9.11901	0.0982762	-6.53589	-5.23615	5e-05	0.000132253	yes
XLOC_010932	XLOC_010932	Arvcf	chr16:18348181-18479095	MEF	miNSC10	OK	6.91824	3.40361	-1.02334	-2.73693	5e-05	0.000132253	yes
XLOC_033232	XLOC_033232	Arxes1	chrX:136033366-136034946	MEF	miNSC10	OK	2.31105	7.30525	1.66038	6.2303	5e-05	0.000132253	yes
XLOC_033231	XLOC_033231	Arxes2	chrX:135993819-135995359	MEF	miNSC10	OK	9.31072	24.8008	1.41342	7.27143	5e-05	0.000132253	yes
XLOC_015216	XLOC_015216	As3mt	chr19:46707442-46741095	MEF	miNSC10	OK	2.16743	0.0754245	-4.84481	-4.42224	0.00065	0.00156065	yes
XLOC_015519	XLOC_015519	Asah2	chr19:31984650-32103140	MEF	miNSC10	OK	6.21044	1.5652	-1.98835	-9.75606	5e-05	0.000132253	yes
XLOC_010124	XLOC_010124	Asap1	chr15:64083790-64382919	MEF	miNSC10	OK	12.4436	5.86375	-1.08551	-6.11925	5e-05	0.000132253	yes
XLOC_005871	XLOC_005871	Asap2	chr12:21111755-21286237	MEF	miNSC10	OK	2.51086	7.07499	1.49455	4.73585	5e-05	0.000132253	yes
XLOC_021054	XLOC_021054	Asap3	chr4:136206364-136246573	MEF	miNSC10	OK	7.97768	2.67524	-1.5763	-8.17166	5e-05	0.000132253	yes
XLOC_024683	XLOC_024683	Asb4	chr6:5383385-5433021	MEF	miNSC10	OK	1.42068	0.0453832	-4.96828	-5.20295	5e-05	0.000132253	yes
XLOC_002842	XLOC_002842	Ascl1	chr10:87491040-87493660	MEF	miNSC10	OK	0.851198	9.24244	3.44071	9.78209	5e-05	0.000132253	yes
XLOC_029665	XLOC_029665	Asf1b	chr8:83955693-83970195	MEF	miNSC10	OK	2.32182	12.3704	2.41356	9.3212	5e-05	0.000132253	yes
XLOC_009937	XLOC_009937	Asic1,Smarcd1	chr15:99670477-99714059	MEF	miNSC10	OK	5.63339	19.6829	1.80487	7.97927	5e-05	0.000132253	yes
XLOC_025339	XLOC_025339	Asns	chr6:7670426-7693191	MEF	miNSC10	OK	79.5268	198.192	1.31739	7.7442	5e-05	0.000132253	yes
XLOC_004833	XLOC_004833	Aspa	chr11:73304987-73324637	MEF	miNSC10	OK	6.00756	1.05087	-2.51519	-7.62954	5e-05	0.000132253	yes
XLOC_026919	XLOC_026919	Aspdh	chr7:44465434-44467751	MEF	miNSC10	OK	0.0870739	1.13102	3.69925	2.37569	0.01695	0.0324252	yes
XLOC_023902	XLOC_023902	Asphd2	chr5:112384233-112394779	MEF	miNSC10	OK	3.77273	8.17133	1.11496	4.01464	5e-05	0.000132253	yes
XLOC_000442	XLOC_000442	Aspm	chr1:139454772-139494088	MEF	miNSC10	OK	2.08733	28.7137	3.78201	20.2921	5e-05	0.000132253	yes
XLOC_007133	XLOC_007133	Aspn	chr13:49421222-49652739	MEF	miNSC10	OK	326.535	1.27572	-7.99978	-14.7752	5e-05	0.000132253	yes
XLOC_015391	XLOC_015391	Asrgl1	chr19:9111718-9135566	MEF	miNSC10	OK	4.13247	8.86071	1.10042	5.26201	5e-05	0.000132253	yes
XLOC_016061	XLOC_016061	Ass1	chr2:31470269-31520670	MEF	miNSC10	OK	44.9019	11.7251	-1.93718	-10.199	5e-05	0.000132253	yes
XLOC_000484	XLOC_000484	Astn1	chr1:158362303-158691786	MEF	miNSC10	OK	0.744646	24.855	5.06084	22.9258	5e-05	0.000132253	yes
XLOC_021458	XLOC_021458	Astn2	chr4:65380802-66404483	MEF	miNSC10	OK	3.76831	9.51383	1.33611	3.54312	5e-05	0.000132253	yes
XLOC_014112	XLOC_014112	Asxl3	chr18:22345088-22530227	MEF	miNSC10	OK	5.7789	2.0089	-1.52439	-3.45052	5e-05	0.000132253	yes
XLOC_010100	XLOC_010100	Atad2	chr15:58093964-58135082	MEF	miNSC10	OK	10.7284	53.1819	2.3095	12.9078	5e-05	0.000132253	yes
XLOC_021948	XLOC_021948	Atad3a	chr4:155734803-155761098	MEF	miNSC10	OK	20.1889	50.233	1.31507	7.28466	5e-05	0.000132253	yes
XLOC_004039	XLOC_004039	Atad5	chr11:80089399-80135825	MEF	miNSC10	OK	2.18654	10.5536	2.27101	11.0861	5e-05	0.000132253	yes
XLOC_013417	XLOC_013417	Atat1	chr17:35897512-35910071	MEF	miNSC10	OK	8.85798	4.14608	-1.09523	-4.26335	5e-05	0.000132253	yes
XLOC_001335	XLOC_001335	Atf3	chr1:191168448-191183333	MEF	miNSC10	OK	28.4346	3.71814	-2.935	-13.626	5e-05	0.000132253	yes
XLOC_028012	XLOC_028012	Atf5	chr7:44809201-44849079	MEF	miNSC10	OK	88.2115	27.6124	-1.67565	-5.3392	5e-05	0.000132253	yes
XLOC_010872	XLOC_010872	Atf7ip2	chr16:10192905-10243051	MEF	miNSC10	OK	1.24516	0.609875	-1.02975	-1.86603	0.00325	0.0070932	yes
XLOC_007771	XLOC_007771	Atg10	chr13:90935348-91223987	MEF	miNSC10	OK	5.53943	2.20328	-1.33008	-5.12844	5e-05	0.000132253	yes
XLOC_031122	XLOC_031122	Atg4d	chr9:21265284-21287969	MEF	miNSC10	OK	4.94083	11.6513	1.23766	3.39319	5e-05	0.000132253	yes
XLOC_014965	XLOC_014965	Atl3	chr19:7494039-7539815	MEF	miNSC10	OK	30.0496	13.9335	-1.10879	-6.71139	5e-05	0.000132253	yes
XLOC_032042	XLOC_032042	Atm	chr9:53436982-53536775	MEF	miNSC10	OK	7.32554	15.8752	1.11577	6.76566	5e-05	0.000132253	yes
XLOC_025572	XLOC_025572	Atoh8	chr6:72206176-72235577	MEF	miNSC10	OK	5.79784	0.504728	-3.52194	-7.6128	5e-05	0.000132253	yes
XLOC_004663	XLOC_004663	Atox1	chr11:55446642-55461138	MEF	miNSC10	OK	227.794	100.452	-1.18122	-6.35027	5e-05	0.000132253	yes
XLOC_021095	XLOC_021095	Atp13a2	chr4:140986872-141007701	MEF	miNSC10	OK	33.2252	16.0363	-1.05094	-6.17908	5e-05	0.000132253	yes
XLOC_011360	XLOC_011360	Atp13a3,Gp5	chr16:30307088-30388787	MEF	miNSC10	OK	22.3296	97.9503	2.13309	11.5397	5e-05	0.000132253	yes
XLOC_001247	XLOC_001247	Atp1a2	chr1:172271708-172298064	MEF	miNSC10	OK	1.14471	0.299824	-1.93279	-5.97459	5e-05	0.000132253	yes
XLOC_002311	XLOC_002311	Atp2b1	chr10:98914436-99028812	MEF	miNSC10	OK	25.6172	67.1664	1.39063	8.40061	5e-05	0.000132253	yes
XLOC_001062	XLOC_001062	Atp2b4	chr1:133702672-133800892	MEF	miNSC10	OK	3.52162	0.222322	-3.98552	-1.19614	5e-05	0.000132253	yes
XLOC_002428	XLOC_002428	Atp5b	chr10:128083306-128090388	MEF	miNSC10	OK	385.275	820.881	1.09128	6.26703	5e-05	0.000132253	yes
XLOC_012718	XLOC_012718	Atp6v0e	chr17:26676395-26699646	MEF	miNSC10	OK	143.852	67.7711	-1.08584	-6.19072	5e-05	0.000132253	yes
XLOC_024847	XLOC_024847	Atp6v0e2	chr6:48537568-48541800	MEF	miNSC10	OK	7.90067	39.1783	2.31001	11.9984	5e-05	0.000132253	yes
XLOC_030166	XLOC_030166	Atp6v1b2	chr8:69037707-69113717	MEF	miNSC10	OK	2.33446	0.705147	-1.72709	-3.02211	5e-05	0.000132253	yes
XLOC_029565	XLOC_029565	Atp6v1b2	chr8:69037707-69113717	MEF	miNSC10	OK	61.0873	30.4201	-1.00585	-5.67905	5e-05	0.000132253	yes
XLOC_013681	XLOC_013681	Atp6v1e2	chr17:86944108-86947887	MEF	miNSC10	OK	0	1.0564	inf	nan	5e-05	0.000132253	yes
XLOC_033172	XLOC_033172	Atp7a	chrX:106027223-106128160	MEF	miNSC10	OK	11.2462	5.32771	-1.07785	-6.39343	5e-05	0.000132253	yes
XLOC_030025	XLOC_030025	Atp7b	chr8:21993711-22060339	MEF	miNSC10	OK	0.0892557	2.60519	4.8673	6.73512	5e-05	0.000132253	yes
XLOC_023716	XLOC_023716	Atp8a1	chr5:67618112-67847431	MEF	miNSC10	OK	5.33106	23.8898	2.1639	12.3215	5e-05	0.000132253	yes
XLOC_014572	XLOC_014572	Atp8b1	chr18:64528978-64661000	MEF	miNSC10	OK	9.73895	2.91197	-1.74177	-9.53158	5e-05	0.000132253	yes
XLOC_019421	XLOC_019421	Atp8b2	chr3:89939480-89963332	MEF	miNSC10	OK	49.8764	7.1052	-2.81141	-16.2791	5e-05	0.000132253	yes
XLOC_017849	XLOC_017849	Atp9a	chr2:168634435-168742136	MEF	miNSC10	OK	15.4532	7.68659	-1.00749	-5.30228	5e-05	0.000132253	yes
XLOC_032309	XLOC_032309	Atrip,Trex1	chr9:109057862-109074124	MEF	miNSC10	OK	38.5596	12.1734	-1.66336	-7.05069	5e-05	0.000132253	yes
XLOC_007573	XLOC_007573	Atxn1	chr13:45549755-45964991	MEF	miNSC10	OK	8.31636	1.56589	-2.40897	-13.0348	5e-05	0.000132253	yes
XLOC_009956	XLOC_009956	AU021063	chr15:101221190-101232756	MEF	miNSC10	OK	2.77813	0.892468	-1.63824	-1.56537	0.01175	0.0232488	yes
XLOC_020971	XLOC_020971	AU040320	chr4:126753554-126968149	MEF	miNSC10	OK	10.6628	21.977	1.04341	3.45528	5e-05	0.000132253	yes
XLOC_021037	XLOC_021037	Aunip	chr4:134510998-134523922	MEF	miNSC10	OK	0.688122	9.30121	3.75668	8.33485	5e-05	0.000132253	yes
XLOC_017862	XLOC_017862	Aurka	chr2:172356117-172382449	MEF	miNSC10	OK	3.51546	52.1183	3.89	11.4467	5e-05	0.000132253	yes
XLOC_003875	XLOC_003875	Aurkb	chr11:69045642-69051662	MEF	miNSC10	OK	3.12317	27.3199	3.12887	14.1147	5e-05	0.000132253	yes
XLOC_002393	XLOC_002393	Avpr1a	chr10:122448498-122453453	MEF	miNSC10	OK	1.99624	0.141509	-3.81832	-5.52265	5e-05	0.000132253	yes
XLOC_021224	XLOC_021224	AW011738	chr4:156203283-156210862	MEF	miNSC10	OK	10.6688	2.37943	-2.16471	-10.0914	5e-05	0.000132253	yes
XLOC_015416	XLOC_015416	AW112010	chr19:11047611-11050566	MEF	miNSC10	OK	1.70714	0	#NAME?	nan	5e-05	0.000132253	yes
XLOC_031938	XLOC_031938	AW551984	chr9:39587395-39604124	MEF	miNSC10	OK	60.1699	0.040194	-10.5478	-11.4305	5e-05	0.000132253	yes
XLOC_004326	XLOC_004326	Axin2	chr11:108920348-108950806	MEF	miNSC10	OK	2.1819	12.9402	2.5682	12.4288	5e-05	0.000132253	yes
XLOC_027845	XLOC_027845	Axl	chr7:25756499-25788733	MEF	miNSC10	OK	51.5302	6.29762	-3.03254	-17.3753	5e-05	0.000132253	yes
XLOC_010061	XLOC_010061	Azin1	chr15:38485535-38519301	MEF	miNSC10	OK	23.7599	55.2225	1.21673	7.42361	5e-05	0.000132253	yes
XLOC_021700	XLOC_021700	Azin2	chr4:128930232-128962455	MEF	miNSC10	OK	15.0324	2.45452	-2.61456	-10.729	5e-05	0.000132253	yes
XLOC_017437	XLOC_017437	B230118H07Rik	chr2:101560780-101632528	MEF	miNSC10	OK	6.18319	12.9776	1.06961	5.53444	5e-05	0.000132253	yes
XLOC_004200	XLOC_004200	B230217C12Rik	chr11:97840779-97843442	MEF	miNSC10	OK	1.63636	5.67548	1.79425	5.33793	5e-05	0.000132253	yes
XLOC_016510	XLOC_016510	B2m	chr2:122120107-122186189	MEF	miNSC10	OK	1128.42	113.952	-3.3078	-19.5947	5e-05	0.000132253	yes
XLOC_021105	XLOC_021105	B330016D10Rik	chr4:141546161-141548313	MEF	miNSC10	OK	1.51735	3.67791	1.27734	4.34332	5e-05	0.000132253	yes
XLOC_019326	XLOC_019326	B3galnt1	chr3:69573818-69598960	MEF	miNSC10	OK	27.1391	7.12535	-1.92934	-10.3009	5e-05	0.000132253	yes
XLOC_016180	XLOC_016180	B3galt1	chr2:67565751-68122882	MEF	miNSC10	OK	2.03114	6.48347	1.67448	2.66312	5e-05	0.000132253	yes
XLOC_013363	XLOC_013363	B3galt4	chr17:33949911-33951488	MEF	miNSC10	OK	4.20608	0.855119	-2.29828	-5.55297	5e-05	0.000132253	yes
XLOC_031155	XLOC_031155	B3gat1	chr9:26733863-26761338	MEF	miNSC10	OK	0.33048	1.32854	2.00721	4.86101	5e-05	0.000132253	yes
XLOC_004528	XLOC_004528	B3gnt2	chr11:22834738-22860336	MEF	miNSC10	OK	9.6735	4.4718	-1.11318	-5.54458	5e-05	0.000132253	yes
XLOC_010940	XLOC_010940	B3gnt5	chr16:19760233-19772753	MEF	miNSC10	OK	0.378895	6.42066	4.08285	14.4687	5e-05	0.000132253	yes
XLOC_026737	XLOC_026737	B3gnt8	chr7:25627623-25629490	MEF	miNSC10	OK	6.06259	0.213611	-4.82688	-6.09939	5e-05	0.000132253	yes
XLOC_030346	XLOC_030346	B3gnt9	chr8:105225187-105255153	MEF	miNSC10	OK	47.2921	2.01061	-4.55589	-12.5852	5e-05	0.000132253	yes
XLOC_002404	XLOC_002404	B4galnt1	chr10:127165155-127172340	MEF	miNSC10	OK	6.78972	1.61694	-2.07009	-7.21797	5e-05	0.000132253	yes
XLOC_027505	XLOC_027505	B4galnt4	chr7:141061273-141072364	MEF	miNSC10	OK	0.292796	4.38425	3.90436	8.4156	5e-05	0.000132253	yes
XLOC_021306	XLOC_021306	B4galt1	chr4:40804581-40854537	MEF	miNSC10	OK	45.123	4.47459	-3.33403	-18.2331	5e-05	0.000132253	yes
XLOC_031300	XLOC_031300	Bace1	chr9:45838528-45936058	MEF	miNSC10	OK	43.1775	13.454	-1.68225	-6.76109	5e-05	0.000132253	yes
XLOC_011197	XLOC_011197	Bace2	chr16:97356727-97439012	MEF	miNSC10	OK	3.51252	0.921074	-1.93112	-7.50261	5e-05	0.000132253	yes
XLOC_000734	XLOC_000734	Bag2	chr1:33745483-33757750	MEF	miNSC10	OK	5.9734	13.0442	1.12678	5.45037	5e-05	0.000132253	yes
XLOC_027426	XLOC_027426	Bag3	chr7:128523582-128546979	MEF	miNSC10	OK	8.69425	3.25996	-1.41521	-6.27504	5e-05	0.000132253	yes
XLOC_004421	XLOC_004421	Bahcc1	chr11:120232946-120292328	MEF	miNSC10	OK	3.13928	12.4112	1.98314	5.78948	5e-05	0.000132253	yes
XLOC_004418	XLOC_004418	Baiap2	chr11:119943091-120006782	MEF	miNSC10	OK	18.1753	37.7575	1.05478	5.6389	5e-05	0.000132253	yes
XLOC_024148	XLOC_024148	Baiap2l1	chr5:144244436-144361005	MEF	miNSC10	OK	1.22325	0.368482	-1.73105	-2.19443	0.0009	0.00212815	yes
XLOC_015317	XLOC_015317	Banf1	chr19:5364632-5371511	MEF	miNSC10	OK	31.8694	124.125	1.96155	6.66956	5e-05	0.000132253	yes
XLOC_000861	XLOC_000861	Bard1	chr1:71027351-71102972	MEF	miNSC10	OK	1.64747	15.0675	3.19311	12.1202	5e-05	0.000132253	yes
XLOC_007126	XLOC_007126	Barx1	chr13:48663035-48666507	MEF	miNSC10	OK	2.75309	16.3545	2.57056	8.22589	5e-05	0.000132253	yes
XLOC_031879	XLOC_031879	Barx2	chr9:31846043-31913285	MEF	miNSC10	OK	0.0888438	5.42936	5.93337	5.43055	0.0007	0.00167487	yes
XLOC_006084	XLOC_006084	Batf	chr12:85686719-85709087	MEF	miNSC10	OK	1.9101	0	#NAME?	nan	5e-05	0.000132253	yes
XLOC_000652	XLOC_000652	Batf3	chr1:191098413-191108943	MEF	miNSC10	OK	0.457611	3.5313	2.94801	3.20995	0.0006	0.00144705	yes
XLOC_006368	XLOC_006368	Baz1a	chr12:54892988-54986336	MEF	miNSC10	OK	3.43857	8.07258	1.23122	6.78733	5e-05	0.000132253	yes
XLOC_030313	XLOC_030313	Bbs2	chr8:94037197-94098811	MEF	miNSC10	OK	9.95686	4.4024	-1.1774	-3.21802	5e-05	0.000132253	yes
XLOC_012688	XLOC_012688	BC003965	chr17:25184560-25187662	MEF	miNSC10	OK	5.96356	13.343	1.16184	6.21577	5e-05	0.000132253	yes
XLOC_023156	XLOC_023156	BC005561	chr5:104508351-104554334	MEF	miNSC10	OK	4.49396	9.29153	1.04793	5.09913	5e-05	0.000132253	yes
XLOC_005367	XLOC_005367	BC017643	chr11:121177592-121229309	MEF	miNSC10	OK	16.9068	6.20263	-1.44665	-5.80323	5e-05	0.000132253	yes
XLOC_002608	XLOC_002608	BC021785,G630090E17Rik	chr10:39946706-39986646	MEF	miNSC10	OK	2.24383	0.393026	-2.51327	-5.54948	5e-05	0.000132253	yes
XLOC_002232	XLOC_002232	BC025920	chr10:81606307-81609836	MEF	miNSC10	OK	0.305321	1.54465	2.33888	4.54385	5e-05	0.000132253	yes
XLOC_000481	XLOC_000481	BC026585	chr1:157458581-157488733	MEF	miNSC10	OK	2.65459	0	#NAME?	nan	5e-05	0.000132253	yes
XLOC_019496	XLOC_019496	BC028528	chr3:95871521-95891930	MEF	miNSC10	OK	9.43099	1.08294	-3.12246	-3.67151	5e-05	0.000132253	yes
XLOC_004274	XLOC_004274	BC030867	chr11:102248881-102265183	MEF	miNSC10	OK	0.632458	7.00308	3.46895	8.36251	5e-05	0.000132253	yes
XLOC_001189	XLOC_001189	BC055324	chr1:163929099-163994781	MEF	miNSC10	OK	2.51668	14.447	2.52118	7.81997	5e-05	0.000132253	yes
XLOC_025221	XLOC_025221	BC064078	chr6:128993005-129007998	MEF	miNSC10	OK	1.223	48.2361	5.30162	12.0548	5e-05	0.000132253	yes
XLOC_019380	XLOC_019380	Bcan	chr3:87986070-88001758	MEF	miNSC10	OK	4.82943	264.877	5.77732	29.8112	5e-05	0.000132253	yes
XLOC_017856	XLOC_017856	Bcas1	chr2:170346990-170427845	MEF	miNSC10	OK	0.0996755	12.9681	7.02352	9.27539	5e-05	0.000132253	yes
XLOC_019332	XLOC_019332	Bche	chr3:73635806-73708415	MEF	miNSC10	OK	3.1263	9.07275	1.53708	8.60847	5e-05	0.000132253	yes
XLOC_000997	XLOC_000997	Bcl2	chr1:106538177-106714290	MEF	miNSC10	OK	2.9201	5.98076	1.03431	4.21446	5e-05	0.000132253	yes
XLOC_031525	XLOC_031525	Bcl2a1b	chr9:89199272-89208051	MEF	miNSC10	OK	7.56397	0	#NAME?	nan	5e-05	0.000132253	yes
XLOC_016544	XLOC_016544	Bcl2l11	chr2:128126037-128162560	MEF	miNSC10	OK	11.6944	2.11057	-2.47011	-12.0446	5e-05	0.000132253	yes
XLOC_025151	XLOC_025151	Bcl2l13	chr6:120836229-120892842	MEF	miNSC10	OK	3.92724	10.7904	1.45817	8.18293	5e-05	0.000132253	yes
XLOC_027745	XLOC_027745	Bcl3	chr7:19808461-19822755	MEF	miNSC10	OK	2.49191	0	#NAME?	nan	5e-05	0.000132253	yes
XLOC_023301	XLOC_023301	Bcl7a	chr5:123344447-123374083	MEF	miNSC10	OK	2.42605	8.09501	1.73843	8.156	5e-05	0.000132253	yes
XLOC_010987	XLOC_010987	Bdh1	chr16:31422296-31458901	MEF	miNSC10	OK	0.623381	4.50265	2.85259	9.1602	5e-05	0.000132253	yes
XLOC_019089	XLOC_019089	Bdh2	chr3:135281220-135304517	MEF	miNSC10	OK	13.8655	4.86815	-1.51006	-4.44074	5e-05	0.000132253	yes
XLOC_006162	XLOC_006162	Bdkrb2	chr12:105563101-105595686	MEF	miNSC10	OK	0.773045	19.6732	4.66954	11.1682	5e-05	0.000132253	yes
XLOC_006576	XLOC_006576	Begain	chr12:109032179-109068217	MEF	miNSC10	OK	8.17286	0.219238	-5.22027	-8.04538	5e-05	0.000132253	yes
XLOC_023715	XLOC_023715	Bend4	chr5:67391746-67428010	MEF	miNSC10	OK	1.67873	6.74779	2.00705	10.3655	5e-05	0.000132253	yes
XLOC_020848	XLOC_020848	Bend5	chr4:110397697-111663024	MEF	miNSC10	OK	19.7849	3.02972	-2.70715	-11.6087	5e-05	0.000132253	yes
XLOC_015851	XLOC_015851	Bend7	chr2:4717830-4802146	MEF	miNSC10	OK	0.154959	1.6299	3.39483	6.59839	5e-05	0.000132253	yes
XLOC_015394	XLOC_015394	Best1	chr19:9985171-10001633	MEF	miNSC10	OK	1.00847	0.313785	-1.68432	-3.15396	5e-05	0.000132253	yes
XLOC_028673	XLOC_028673	Bet1l	chr7:140853077-140857244	MEF	miNSC10	OK	30.2413	12.5982	-1.2633	-6.27011	5e-05	0.000132253	yes
XLOC_033772	XLOC_033772	Bex1	chrX:136213971-136215513	MEF	miNSC10	OK	0.480333	10.2211	4.41137	6.30871	5e-05	0.000132253	yes
XLOC_033768	XLOC_033768	Bex2	chrX:136066564-136068236	MEF	miNSC10	OK	1.16325	96.8496	6.37951	14.3049	5e-05	0.000132253	yes
XLOC_033234	XLOC_033234	Bex4	chrX:136139044-136140437	MEF	miNSC10	OK	1.61013	18.2323	3.50125	9.06537	5e-05	0.000132253	yes
XLOC_033060	XLOC_033060	Bgn	chrX:73483634-73495938	MEF	miNSC10	OK	315.1	0.16048	-10.9392	-16.9992	5e-05	0.000132253	yes
XLOC_033230	XLOC_033230	Bhlhb9	chrX:135845854-135891578	MEF	miNSC10	OK	12.4444	29.5683	1.24855	7.31992	5e-05	0.000132253	yes
XLOC_018609	XLOC_018609	Bhlhe22	chr3:18054324-18057514	MEF	miNSC10	OK	5.07564	0.450769	-3.49313	-9.17426	5e-05	0.000132253	yes
XLOC_002696	XLOC_002696	Bicc1	chr10:70919835-71159659	MEF	miNSC10	OK	26.6535	4.09758	-2.70148	-10.1703	5e-05	0.000132253	yes
XLOC_025318	XLOC_025318	Bicd1	chr6:149408983-149563326	MEF	miNSC10	OK	0.939907	5.73258	2.6086	13.7666	5e-05	0.000132253	yes
XLOC_010424	XLOC_010424	Bin2	chr15:100641081-100669500	MEF	miNSC10	OK	4.37215	0.076481	-5.8371	-5.52772	0.00025	0.00062734	yes
XLOC_008561	XLOC_008561	Bin3	chr14:70100144-70153791	MEF	miNSC10	OK	15.7029	6.70349	-1.22805	-2.75366	5e-05	0.000132253	yes
XLOC_031769	XLOC_031769	Birc3	chr9:7845837-7873170	MEF	miNSC10	OK	10.7635	0.101924	-6.72251	-8.9747	5e-05	0.000132253	yes
XLOC_004399	XLOC_004399	Birc5	chr11:117849236-117855743	MEF	miNSC10	OK	6.26334	72.9815	3.54252	13.7953	5e-05	0.000132253	yes
XLOC_028203	XLOC_028203	Blm	chr7:80454992-80535119	MEF	miNSC10	OK	1.43904	11.3872	2.98423	13.4873	5e-05	0.000132253	yes
XLOC_015558	XLOC_015558	Blnk	chr19:40928926-40994535	MEF	miNSC10	OK	5.41856	0	#NAME?	nan	5e-05	0.000132253	yes
XLOC_017530	XLOC_017530	Bmf	chr2:118528756-118549678	MEF	miNSC10	OK	6.88087	1.10844	-2.63406	-11.5937	5e-05	0.000132253	yes
XLOC_009035	XLOC_009035	Bmp1	chr14:70474526-70520571	MEF	miNSC10	OK	70.1257	29.1454	-1.26668	-7.57043	5e-05	0.000132253	yes
XLOC_008821	XLOC_008821	Bmp4	chr14:46379523-46390599	MEF	miNSC10	OK	4.88632	0.132572	-5.2039	-6.37107	5e-05	0.000132253	yes
XLOC_007095	XLOC_007095	Bmp6	chr13:38345715-38499728	MEF	miNSC10	OK	3.49516	0.0829432	-5.39709	-5.89926	0.0002	0.000506795	yes
XLOC_017864	XLOC_017864	Bmp7	chr2:172868011-172940321	MEF	miNSC10	OK	0.183448	5.01988	4.77421	9.46495	5e-05	0.000132253	yes
XLOC_019698	XLOC_019698	Bmpr1b	chr3:141837135-142169228	MEF	miNSC10	OK	2.3937	0.571418	-2.06662	-8.01974	5e-05	0.000132253	yes
XLOC_028218	XLOC_028218	Bnc1	chr7:81966661-81992299	MEF	miNSC10	OK	1.20784	0.0246879	-5.61249	-5.58046	0.001	0.00235116	yes
XLOC_021482	XLOC_021482	Bnc2	chr4:84272541-84675382	MEF	miNSC10	OK	17.5779	0.251851	-6.12505	-19.3723	5e-05	0.000132253	yes
XLOC_011436	XLOC_011436	Boc	chr16:44394798-44558870	MEF	miNSC10	OK	44.7669	14.4566	-1.6307	-9.35625	5e-05	0.000132253	yes
XLOC_000315	XLOC_000315	Bok	chr1:93685693-93695771	MEF	miNSC10	OK	2.07241	18.9058	3.18945	11.2238	5e-05	0.000132253	yes
XLOC_019500	XLOC_019500	Bola1	chr3:96196587-96197586	MEF	miNSC10	OK	18.1958	38.8742	1.09521	4.90407	5e-05	0.000132253	yes
XLOC_010191	XLOC_010191	Bop1	chr15:76380512-76477269	MEF	miNSC10	OK	15.3268	31.2348	1.0271	3.63849	5e-05	0.000132253	yes
XLOC_008617	XLOC_008617	Bora	chr14:99046376-99254494	MEF	miNSC10	OK	3.75067	18.2793	2.28499	5.11321	5e-05	0.000132253	yes
XLOC_024761	XLOC_024761	Bpgm	chr6:34476355-34505610	MEF	miNSC10	OK	4.43634	12.2569	1.46616	6.96706	5e-05	0.000132253	yes
XLOC_000637	XLOC_000637	Bpnt1	chr1:185332158-185357779	MEF	miNSC10	OK	11.9406	37.8767	1.66543	9.13377	5e-05	0.000132253	yes
XLOC_005155	XLOC_005155	Brca1	chr11:101488699-101551955	MEF	miNSC10	OK	1.38284	13.9675	3.33637	17.1496	5e-05	0.000132253	yes
XLOC_023502	XLOC_023502	Brca2	chr5:150522620-150570146	MEF	miNSC10	OK	1.02133	4.12448	2.01377	10.6473	5e-05	0.000132253	yes
XLOC_023163	XLOC_023163	Brdt	chr5:107331193-107387164	MEF	miNSC10	OK	3.12379	1.22442	-1.3512	-4.94589	5e-05	0.000132253	yes
XLOC_023323	XLOC_023323	Bri3bp	chr5:125441567-125460885	MEF	miNSC10	OK	4.87212	17.9288	1.87966	10.8236	5e-05	0.000132253	yes
XLOC_021459	XLOC_021459	Brinp1	chr4:68761371-68954397	MEF	miNSC10	OK	14.4369	2.00744	-2.84633	-11.5813	5e-05	0.000132253	yes
XLOC_001160	XLOC_001160	Brinp2	chr1:158245093-158356260	MEF	miNSC10	OK	0.905162	26.7689	4.88624	20.1404	5e-05	0.000132253	yes
XLOC_004956	XLOC_004956	Brip1	chr11:86058135-86201193	MEF	miNSC10	OK	1.37784	6.36925	2.20871	11.4388	5e-05	0.000132253	yes
XLOC_026526	XLOC_026526	Brsk1	chr7:4690927-4725251	MEF	miNSC10	OK	3.19366	7.24614	1.182	3.87782	5e-05	0.000132253	yes
XLOC_027525	XLOC_027525	Brsk2	chr7:141949750-142004353	MEF	miNSC10	OK	0.37983	2.96133	2.96282	1.07031	5e-05	0.000132253	yes
XLOC_014978	XLOC_014978	Bscl2	chr19:8836688-8848683	MEF	miNSC10	OK	29.524	8.52172	-1.79267	-8.36419	5e-05	0.000132253	yes
XLOC_022974	XLOC_022974	Bst1	chr5:43818892-43843468	MEF	miNSC10	OK	1.33537	0	#NAME?	nan	5e-05	0.000132253	yes
XLOC_030213	XLOC_030213	Bst2	chr8:71534261-71537437	MEF	miNSC10	OK	394.637	6.30526	-5.96782	-24.6844	5e-05	0.000132253	yes
XLOC_005254	XLOC_005254	Btbd17	chr11:114790668-114795892	MEF	miNSC10	OK	0.431144	11.9116	4.78805	9.87888	5e-05	0.000132253	yes
XLOC_006235	XLOC_006235	Btbd6	chr12:112953374-113000673	MEF	miNSC10	OK	8.85683	2.82995	-1.64601	-3.20529	5e-05	0.000132253	yes
XLOC_023791	XLOC_023791	Btc	chr5:91357260-91402994	MEF	miNSC10	OK	1.23942	0.591967	-1.06608	-3.23357	5e-05	0.000132253	yes
XLOC_001065	XLOC_001065	Btg2	chr1:134072856-134079155	MEF	miNSC10	OK	115.987	14.0142	-3.04901	-17.4039	5e-05	0.000132253	yes
XLOC_017611	XLOC_017611	Bub1	chr2:127800199-127831859	MEF	miNSC10	OK	1.65572	27.6837	4.06351	20.2012	5e-05	0.000132253	yes
XLOC_016462	XLOC_016462	Bub1b	chr2:118598210-118641592	MEF	miNSC10	OK	4.13849	39.048	3.23807	17.4352	5e-05	0.000132253	yes
XLOC_027445	XLOC_027445	Bub3	chr7:131560390-131573548	MEF	miNSC10	OK	39.6763	96.7781	1.2864	7.63461	5e-05	0.000132253	yes
XLOC_002015	XLOC_002015	Bves	chr10:45335761-45369708	MEF	miNSC10	OK	0.495949	1.77724	1.84138	3.68025	5e-05	0.000132253	yes
XLOC_014294	XLOC_014294	Bvht	chr18:61639652-61665538	MEF	miNSC10	OK	13.0161	1.97636	-2.71938	-4.22495	5e-05	0.000132253	yes
XLOC_006340	XLOC_006340	Bzw2	chr12:36090378-36156825	MEF	miNSC10	OK	24.9562	86.3726	1.79118	10.3575	5e-05	0.000132253	yes
XLOC_018592	XLOC_018592	C030034L19Rik	chr3:9403077-9413903	MEF	miNSC10	OK	0.34123	2.17345	2.67117	6.96692	5e-05	0.000132253	yes
XLOC_016095	XLOC_016095	C130021I20Rik	chr2:33641192-33645663	MEF	miNSC10	OK	3.28652	0.0817524	-5.32916	-6.95745	5e-05	0.000132253	yes
XLOC_007272	XLOC_007272	C130071C03Rik,Mir9-2	chr13:83721384-83743426	MEF	miNSC10	OK	5.99095	17.1979	1.52138	5.47981	0.00435	0.00930481	yes
XLOC_021796	XLOC_021796	C1qa	chr4:136895915-136898844	MEF	miNSC10	OK	219.923	0.0856912	-11.3256	-9.16202	0.01745	0.0332636	yes
XLOC_004812	XLOC_004812	C1qbp	chr11:70970199-70983026	MEF	miNSC10	OK	15.6896	34.6386	1.14258	4.17606	5e-05	0.000132253	yes
XLOC_004403	XLOC_004403	C1qtnf1	chr11:118428456-118454995	MEF	miNSC10	OK	2.64346	0.0230832	-6.83944	-4.40777	0.0002	0.000506795	yes
XLOC_003660	XLOC_003660	C1qtnf2	chr11:43474305-43491525	MEF	miNSC10	OK	6.18252	0	#NAME?	nan	5e-05	0.000132253	yes
XLOC_009630	XLOC_009630	C1qtnf3	chr15:10952319-10980987	MEF	miNSC10	OK	78.7214	0.0997597	-9.62408	-13.1309	5e-05	0.000132253	yes
XLOC_016352	XLOC_016352	C1qtnf4	chr2:90885785-90890526	MEF	miNSC10	OK	3.8563	1.85607	-1.05497	-2.05633	0.00275	0.00608657	yes
XLOC_010228	XLOC_010228	C1qtnf6	chr15:78523345-78529651	MEF	miNSC10	OK	10.0969	1.32795	-2.92665	-11.22	5e-05	0.000132253	yes
XLOC_022972	XLOC_022972	C1qtnf7	chr5:43515568-43619455	MEF	miNSC10	OK	5.74231	0	#NAME?	nan	5e-05	0.000132253	yes
XLOC_025183	XLOC_025183	C1ra	chr6:124512620-124523440	MEF	miNSC10	OK	17.6745	0.346875	-5.67111	-14.2924	5e-05	0.000132253	yes
XLOC_025797	XLOC_025797	C1s1	chr6:124530343-124542359	MEF	miNSC10	OK	30.0772	0.406884	-6.20791	-18.3871	5e-05	0.000132253	yes
XLOC_013389	XLOC_013389	C2	chr17:34862601-34882100	MEF	miNSC10	OK	30.7018	0.033362	-9.8459	-7.31642	0.00755	0.0154833	yes
XLOC_007481	XLOC_007481	C230035I16Rik	chr13:23427813-23431017	MEF	miNSC10	OK	1.93268	5.00112	1.37165	3.04372	5e-05	0.000132253	yes
XLOC_013597	XLOC_013597	C3	chr17:57203966-57228136	MEF	miNSC10	OK	3.80502	0.33417	-3.50925	-11.126	5e-05	0.000132253	yes
XLOC_011077	XLOC_011077	C330027C09Rik	chr16:48994187-49019724	MEF	miNSC10	OK	2.91051	35.6873	3.61607	19.6043	5e-05	0.000132253	yes
XLOC_025786	XLOC_025786	C3ar1	chr6:122846425-122856157	MEF	miNSC10	OK	31.5507	0.078131	-8.65756	-14.077	5e-05	0.000132253	yes
XLOC_033534	XLOC_033534	C430049B03Rik,Mir322,Mir351,Mir503	chrX:53050520-53057190	MEF	miNSC10	OK	48.2388	4.27722	-3.49545	-2.94804	5e-05	0.000132253	yes
XLOC_013380	XLOC_013380	C4b	chr17:34728380-34743897	MEF	miNSC10	OK	5.19531	0.709121	-2.87311	-11.6256	5e-05	0.000132253	yes
XLOC_023052	XLOC_023052	C530008M17Rik	chr5:76822495-76875295	MEF	miNSC10	OK	0.44825	6.11304	3.76951	15.0183	5e-05	0.000132253	yes
XLOC_024873	XLOC_024873	C530044C16Rik	chr6:50776114-50815119	MEF	miNSC10	OK	0.157712	1.04035	2.7217	3.04846	0.00045	0.00110005	yes
XLOC_027699	XLOC_027699	C5ar1	chr7:16246742-16259540	MEF	miNSC10	OK	5.30707	0	#NAME?	nan	5e-05	0.000132253	yes
XLOC_021703	XLOC_021703	C77080	chr4:129189794-129261404	MEF	miNSC10	OK	4.05705	1.75344	-1.21025	-1.76474	0.0076	0.0155756	yes
XLOC_033714	XLOC_033714	C77370	chrX:104077434-104201136	MEF	miNSC10	OK	0.413415	2.88971	2.80526	12.763	5e-05	0.000132253	yes
XLOC_023809	XLOC_023809	C87414	chr5:93635184-93671463	MEF	miNSC10	OK	0	2.54681	inf	nan	5e-05	0.000132253	yes
XLOC_014083	XLOC_014083	Cables1	chr18:11821087-11945627	MEF	miNSC10	OK	1.52241	5.9994	1.97846	6.93473	5e-05	0.000132253	yes
XLOC_023937	XLOC_023937	Cabp1	chr5:115168690-115186121	MEF	miNSC10	OK	0.971736	3.16165	1.70204	2.95946	5e-05	0.000132253	yes
XLOC_020792	XLOC_020792	Cachd1	chr4:100776678-101004545	MEF	miNSC10	OK	11.3582	4.5082	-1.33311	-7.2081	5e-05	0.000132253	yes
XLOC_016976	XLOC_016976	Cacna1b	chr2:24603888-24763152	MEF	miNSC10	OK	0.543822	3.64223	2.74362	6.81708	5e-05	0.000132253	yes
XLOC_004995	XLOC_004995	Cacna1g	chr11:94408390-94474198	MEF	miNSC10	OK	12.988	1.95465	-2.7322	-13.623	5e-05	0.000132253	yes
XLOC_008740	XLOC_008740	Cacna2d3	chr14:28904892-29721864	MEF	miNSC10	OK	0.250979	2.54149	3.34003	3.60375	0.0001	0.000259035	yes
XLOC_015930	XLOC_015930	Cacnb2	chr2:14603920-14988906	MEF	miNSC10	OK	3.60022	14.9681	2.05573	9.65672	5e-05	0.000132253	yes
XLOC_005226	XLOC_005226	Cacng4	chr11:107732372-107794708	MEF	miNSC10	OK	0.317369	23.9232	6.2361	7.13825	5e-05	0.000132253	yes
XLOC_026513	XLOC_026513	Cacng8	chr7:3391112-3415879	MEF	miNSC10	OK	0.422889	17.427	5.3649	1.18598	5e-05	0.000132253	yes
XLOC_001164	XLOC_001164	Cacybp	chr1:160201666-160212892	MEF	miNSC10	OK	26.6222	77.1591	1.53521	9.26401	5e-05	0.000132253	yes
XLOC_011518	XLOC_011518	Cadm2	chr16:66655420-67620908	MEF	miNSC10	OK	3.61155	10.1767	1.49457	2.12909	5e-05	0.000132253	yes
XLOC_008685	XLOC_008685	Cadps	chr14:12372562-12823079	MEF	miNSC10	OK	0.967738	4.79276	2.30817	9.99032	5e-05	0.000132253	yes
XLOC_025365	XLOC_025365	Cadps2	chr6:23262658-23839421	MEF	miNSC10	OK	0.926052	5.97325	2.68935	9.49106	5e-05	0.000132253	yes
XLOC_007554	XLOC_007554	Cage1	chr13:38006051-38036943	MEF	miNSC10	OK	1.1855	0.472325	-1.32765	-3.42669	5e-05	0.000132253	yes
XLOC_012551	XLOC_012551	Cahm	chr17:10319918-10321141	MEF	miNSC10	OK	1.33564	3.18416	1.25338	3.08695	5e-05	0.000132253	yes
XLOC_017237	XLOC_017237	Calcrl	chr2:84330538-84425308	MEF	miNSC10	OK	6.3878	48.8331	2.93447	15.9691	5e-05	0.000132253	yes
XLOC_006122	XLOC_006122	Calm1	chr12:100199537-100211182	MEF	miNSC10	OK	118.124	265.835	1.17023	6.83814	5e-05	0.000132253	yes
XLOC_013687	XLOC_013687	Calm2	chr17:87432761-87446938	MEF	miNSC10	OK	197.632	692.202	1.80838	10.7362	5e-05	0.000132253	yes
XLOC_001350	XLOC_001350	Camk1g	chr1:193346209-193370282	MEF	miNSC10	OK	0.431588	8.48769	4.29764	9.05267	5e-05	0.000132253	yes
XLOC_004483	XLOC_004483	Camk2b	chr11:5969594-6065905	MEF	miNSC10	OK	0.451576	24.9409	5.7874	17.8875	5e-05	0.000132253	yes
XLOC_019059	XLOC_019059	Camk2d	chr3:126596478-126846349	MEF	miNSC10	OK	23.8347	2.036	-3.54926	-18.4908	5e-05	0.000132253	yes
XLOC_011318	XLOC_011318	Camk2n2	chr16:20611600-20646464	MEF	miNSC10	OK	1.04564	4.19341	2.00373	2.14215	0.00345	0.0075	yes
XLOC_023990	XLOC_023990	Camkk2	chr5:122707482-122779410	MEF	miNSC10	OK	15.6833	42.7839	1.44784	7.16504	5e-05	0.000132253	yes
XLOC_021914	XLOC_021914	Camta1	chr4:151059386-151861768	MEF	miNSC10	OK	1.24774	4.44298	1.83221	6.99339	5e-05	0.000132253	yes
XLOC_021660	XLOC_021660	Cap1	chr4:122836226-122886057	MEF	miNSC10	OK	115.109	51.3034	-1.16588	-5.98628	5e-05	0.000132253	yes
XLOC_007120	XLOC_007120	Cap2	chr13:46501902-46650281	MEF	miNSC10	OK	4.17206	22.4586	2.42844	12.9638	5e-05	0.000132253	yes
XLOC_024961	XLOC_024961	Capg	chr6:72544390-72562983	MEF	miNSC10	OK	132.181	0.236048	-9.12922	-10.3061	5e-05	0.000132253	yes
XLOC_015341	XLOC_015341	Capn1	chr19:5988544-6018459	MEF	miNSC10	OK	49.7846	1.46863	-5.08316	-20.7949	5e-05	0.000132253	yes
XLOC_001303	XLOC_001303	Capn2	chr1:182467258-182517483	MEF	miNSC10	OK	86.0821	31.6532	-1.44336	-8.64171	5e-05	0.000132253	yes
XLOC_033799	XLOC_033799	Capn6	chrX:143802236-143827412	MEF	miNSC10	OK	90.306	0.376297	-7.9068	-23.5849	5e-05	0.000132253	yes
XLOC_018601	XLOC_018601	Car13	chr3:14641726-14663815	MEF	miNSC10	OK	5.26459	0.115998	-5.50414	-7.65101	5e-05	0.000132253	yes
XLOC_018603	XLOC_018603	Car2	chr3:14886343-14900805	MEF	miNSC10	OK	0.658239	11.4644	4.1224	10.3756	5e-05	0.000132253	yes
XLOC_020627	XLOC_020627	Car9	chr4:43507025-43513725	MEF	miNSC10	OK	1.35912	0.0739573	-4.19984	-4.02257	0.00065	0.00156065	yes
XLOC_016472	XLOC_016472	Casc5	chr2:119047118-119106926	MEF	miNSC10	OK	1.49645	22.778	3.92803	17.4919	5e-05	0.000132253	yes
XLOC_012667	XLOC_012667	Caskin1	chr17:24488567-24527938	MEF	miNSC10	OK	0.409984	7.31753	4.15772	4.61258	5e-05	0.000132253	yes
XLOC_031047	XLOC_031047	Casp1	chr9:5298516-5307290	MEF	miNSC10	OK	8.92662	0.583507	-3.93529	-9.53152	5e-05	0.000132253	yes
XLOC_031048	XLOC_031048	Casp4	chr9:5308848-5336791	MEF	miNSC10	OK	9.24772	3.63451	-1.34733	-4.32009	5e-05	0.000132253	yes
XLOC_000142	XLOC_000142	Casp8	chr1:58795373-58847503	MEF	miNSC10	OK	11.855	1.14179	-3.37612	-13.3282	5e-05	0.000132253	yes
XLOC_007755	XLOC_007755	Cast	chr13:74639735-74808761	MEF	miNSC10	OK	40.3888	8.82891	-2.19365	-9.26815	5e-05	0.000132253	yes
XLOC_024702	XLOC_024702	Cav1	chr6:17306334-17341452	MEF	miNSC10	OK	61.6666	0.23423	-8.04042	-14.9104	5e-05	0.000132253	yes
XLOC_011087	XLOC_011087	Cblb	chr16:52031548-52209074	MEF	miNSC10	OK	32.2109	12.6906	-1.34379	-5.39895	5e-05	0.000132253	yes
XLOC_014378	XLOC_014378	Cbln2	chr18:86711109-86718283	MEF	miNSC10	OK	1.03862	0	#NAME?	nan	5e-05	0.000132253	yes
XLOC_005356	XLOC_005356	Cbr2	chr11:120729484-120732021	MEF	miNSC10	OK	1.93782	0.126982	-3.93174	-3.21051	0.00235	0.00527994	yes
XLOC_013330	XLOC_013330	Cbs	chr17:31612566-31637205	MEF	miNSC10	OK	1.65633	3.8983	1.23486	4.58266	5e-05	0.000132253	yes
XLOC_015494	XLOC_015494	Cbwd1	chr19:24919915-24961616	MEF	miNSC10	OK	5.51188	12.2753	1.15514	5.89049	5e-05	0.000132253	yes
XLOC_004406	XLOC_004406	Cbx2	chr11:119023028-119031270	MEF	miNSC10	OK	2.27475	5.24242	1.20452	5.49016	5e-05	0.000132253	yes
XLOC_024876	XLOC_024876	Cbx3	chr6:51470615-51483704	MEF	miNSC10	OK	83.7309	230.322	1.45982	8.95191	5e-05	0.000132253	yes
XLOC_010472	XLOC_010472	Cbx5	chr15:103190090-103239852	MEF	miNSC10	OK	31.8168	91.7622	1.52811	9.07931	5e-05	0.000132253	yes
XLOC_010252	XLOC_010252	Cbx6,Npcd,Nptxr	chr15:79786350-79834333	MEF	miNSC10	OK	64.1238	26.4537	-1.27739	-7.69171	5e-05	0.000132253	yes
XLOC_030256	XLOC_030256	Cc2d1a	chr8:84132827-84147753	MEF	miNSC10	OK	10.1146	4.59956	-1.13687	-5.70331	5e-05	0.000132253	yes
XLOC_014578	XLOC_014578	Ccbe1	chr18:66056855-66292263	MEF	miNSC10	OK	0.346589	10.3737	4.90356	11.8226	5e-05	0.000132253	yes
XLOC_019119	XLOC_019119	Ccbl2	chr3:142701047-142744911	MEF	miNSC10	OK	1.32109	3.09269	1.22714	4.30002	5e-05	0.000132253	yes
XLOC_027378	XLOC_027378	Ccdc101	chr7:126649308-126676357	MEF	miNSC10	OK	6.93632	14.7079	1.08435	3.71544	5e-05	0.000132253	yes
XLOC_030319	XLOC_030319	Ccdc102a	chr8:94902868-94918098	MEF	miNSC10	OK	47.589	11.4546	-2.0547	-11.0925	5e-05	0.000132253	yes
XLOC_019667	XLOC_019667	Ccdc109b	chr3:129914959-129970206	MEF	miNSC10	OK	7.56613	1.07576	-2.81419	-7.34722	5e-05	0.000132253	yes
XLOC_026968	XLOC_026968	Ccdc114	chr7:45924239-45948956	MEF	miNSC10	OK	1.40484	3.35873	1.25751	3.99496	5e-05	0.000132253	yes
XLOC_008599	XLOC_008599	Ccdc122	chr14:77036771-77112204	MEF	miNSC10	OK	5.36266	0.376866	-3.83083	-8.48699	5e-05	0.000132253	yes
XLOC_024731	XLOC_024731	Ccdc136	chr6:29396704-29427001	MEF	miNSC10	OK	9.18676	25.651	1.48139	5.00306	5e-05	0.000132253	yes
XLOC_011018	XLOC_011018	Ccdc14	chr16:34690615-34725194	MEF	miNSC10	OK	2.07982	4.51102	1.117	5.33824	5e-05	0.000132253	yes
XLOC_017224	XLOC_017224	Ccdc141	chr2:77009905-77170635	MEF	miNSC10	OK	0.98487	9.17324	3.21943	11.2157	5e-05	0.000132253	yes
XLOC_024982	XLOC_024982	Ccdc142,Mrpl53	chr6:83101515-83110131	MEF	miNSC10	OK	53.0508	112.174	1.08029	4.69226	5e-05	0.000132253	yes
XLOC_031908	XLOC_031908	Ccdc15	chr9:37272212-37348392	MEF	miNSC10	OK	1.04715	2.78752	1.41252	5.38101	5e-05	0.000132253	yes
XLOC_004462	XLOC_004462	Ccdc157	chr11:4135159-4160293	MEF	miNSC10	OK	10.4086	4.54412	-1.1957	-4.7502	5e-05	0.000132253	yes
XLOC_020885	XLOC_020885	Ccdc163	chr4:116708708-116715104	MEF	miNSC10	OK	4.63811	11.6978	1.33463	4.43838	5e-05	0.000132253	yes
XLOC_010177	XLOC_010177	Ccdc166	chr15:75979871-75982285	MEF	miNSC10	OK	1.97726	0.95538	-1.04935	-2.95772	5e-05	0.000132253	yes
XLOC_023175	XLOC_023175	Ccdc18	chr5:108132883-108232989	MEF	miNSC10	OK	0.541869	5.20029	3.26258	12.7761	5e-05	0.000132253	yes
XLOC_015855	XLOC_015855	Ccdc3	chr2:5137775-5230866	MEF	miNSC10	OK	6.1989	0.0928692	-6.06067	-7.40713	5e-05	0.000132253	yes
XLOC_016420	XLOC_016420	Ccdc34	chr2:110017816-110050479	MEF	miNSC10	OK	7.85745	21.6695	1.46354	7.52188	5e-05	0.000132253	yes
XLOC_025677	XLOC_025677	Ccdc37	chr6:90369493-90428480	MEF	miNSC10	OK	0.62119	4.38545	2.81962	3.32598	0.00015	0.000383584	yes
XLOC_002288	XLOC_002288	Ccdc38	chr10:93540631-93605245	MEF	miNSC10	OK	0.318819	1.08425	1.76589	4.10414	5e-05	0.000132253	yes
XLOC_027721	XLOC_027721	Ccdc61	chr7:18884689-18910404	MEF	miNSC10	OK	6.59597	16.298	1.30504	6.10596	5e-05	0.000132253	yes
XLOC_016409	XLOC_016409	Ccdc73	chr2:104886323-105017027	MEF	miNSC10	OK	0.950622	1.91293	1.00884	1.55244	0.0101	0.0202375	yes
XLOC_010922	XLOC_010922	Ccdc74a	chr16:17646469-17650896	MEF	miNSC10	OK	6.58051	0.927331	-2.82704	-6.1702	5e-05	0.000132253	yes
XLOC_025773	XLOC_025773	Ccdc77	chr6:120324194-120444756	MEF	miNSC10	OK	3.24705	10.4184	1.68193	2.81765	5e-05	0.000132253	yes
XLOC_026616	XLOC_026616	Ccdc8	chr7:16993861-16997989	MEF	miNSC10	OK	20.3617	0.175645	-6.85705	-9.64798	5e-05	0.000132253	yes
XLOC_015320	XLOC_015320	Ccdc85b	chr19:5447697-5457563	MEF	miNSC10	OK	3.89703	9.36255	1.26453	6.56905	5e-05	0.000132253	yes
XLOC_006571	XLOC_006571	Ccdc85c	chr12:108203567-108275417	MEF	miNSC10	OK	2.6229	15.1761	2.53257	8.24018	5e-05	0.000132253	yes
XLOC_015351	XLOC_015351	Ccdc88b	chr19:6844622-6858211	MEF	miNSC10	OK	1.98389	0.0319055	-5.95838	-5.7405	0.0004	0.000982178	yes
XLOC_006526	XLOC_006526	Ccdc88c	chr12:100911491-101028983	MEF	miNSC10	OK	0.71264	10.9832	3.94598	16.7788	5e-05	0.000132253	yes
XLOC_024015	XLOC_024015	Ccdc92	chr5:124834431-124862221	MEF	miNSC10	OK	0.523958	3.32776	2.66703	5.96043	5e-05	0.000132253	yes
XLOC_021324	XLOC_021324	Ccl27a	chr4:41760442-41774176	MEF	miNSC10	OK	8.46909	0.227059	-5.22107	-2.79281	0.00175	0.004	yes
XLOC_004073	XLOC_004073	Ccl4	chr11:83662567-83664981	MEF	miNSC10	OK	22.8905	0	#NAME?	nan	5e-05	0.000132253	yes
XLOC_004051	XLOC_004051	Ccl7	chr11:82045711-82047585	MEF	miNSC10	OK	23.0734	0.99609	-4.53381	-9.00543	5e-05	0.000132253	yes
XLOC_004054	XLOC_004054	Ccl8	chr11:82115184-82116799	MEF	miNSC10	OK	19.1321	0	#NAME?	nan	5e-05	0.000132253	yes
XLOC_004934	XLOC_004934	Ccl9	chr11:83572916-83578636	MEF	miNSC10	OK	11.1137	1.31962	-3.07415	-13.1705	5e-05	0.000132253	yes
XLOC_019243	XLOC_019243	Ccna2	chr3:36552605-36571996	MEF	miNSC10	OK	9.20149	116.628	3.6639	17.3141	5e-05	0.000132253	yes
XLOC_007830	XLOC_007830	Ccnb1	chr13:100778738-100786486	MEF	miNSC10	OK	5.85089	135.426	4.5327	24.3757	5e-05	0.000132253	yes
XLOC_032149	XLOC_032149	Ccnb2	chr9:70407688-70421554	MEF	miNSC10	OK	5.74462	38.0287	2.72681	13.0538	5e-05	0.000132253	yes
XLOC_028738	XLOC_028738	Ccnd1	chr7:144928027-144939925	MEF	miNSC10	OK	52.7045	436.29	3.04929	16.4626	5e-05	0.000132253	yes
XLOC_012973	XLOC_012973	Ccnd3	chr17:47505050-47611492	MEF	miNSC10	OK	63.9198	14.0455	-2.18616	-7.85377	5e-05	0.000132253	yes
XLOC_020539	XLOC_020539	Ccne2	chr4:11191350-11254259	MEF	miNSC10	OK	1.50959	8.07323	2.41899	4.95622	5e-05	0.000132253	yes
XLOC_013228	XLOC_013228	Ccnf	chr17:24222501-24251409	MEF	miNSC10	OK	2.50138	22.1453	3.14621	7.68134	5e-05	0.000132253	yes
XLOC_004579	XLOC_004579	Ccng1	chr11:40748551-40755286	MEF	miNSC10	OK	110.43	23.4772	-2.2338	-13.6591	5e-05	0.000132253	yes
XLOC_003661	XLOC_003661	Ccnjl	chr11:43528748-43586999	MEF	miNSC10	OK	0.291959	3.23257	3.46884	1.75573	0.0063	0.0131151	yes
XLOC_000170	XLOC_000170	Ccnyl1	chr1:64691344-64725843	MEF	miNSC10	OK	7.59243	16.3615	1.10767	6.10011	5e-05	0.000132253	yes
XLOC_027327	XLOC_027327	Ccp110	chr7:118712610-118737116	MEF	miNSC10	OK	4.38353	8.99974	1.03779	5.57789	5e-05	0.000132253	yes
XLOC_031466	XLOC_031466	Ccpg1	chr9:72985503-73039699	MEF	miNSC10	OK	16.1299	5.00529	-1.68822	-7.71253	5e-05	0.000132253	yes
XLOC_032400	XLOC_032400	Ccr1	chr9:123962125-123968692	MEF	miNSC10	OK	2.64655	0	#NAME?	nan	5e-05	0.000132253	yes
XLOC_005147	XLOC_005147	Ccr10	chr11:101172997-101175443	MEF	miNSC10	OK	1.67688	0.368006	-2.18798	-3.53032	5e-05	0.000132253	yes
XLOC_018683	XLOC_018683	Ccrn4l	chr3:51224446-51252170	MEF	miNSC10	OK	2.19605	5.58311	1.34616	5.66722	5e-05	0.000132253	yes
XLOC_024930	XLOC_024930	Ccser1	chr6:61175603-62382863	MEF	miNSC10	OK	0.917047	10.1052	3.46195	11.5054	5e-05	0.000132253	yes
XLOC_008789	XLOC_008789	Ccser2	chr14:36874682-36968764	MEF	miNSC10	OK	11.3646	35.7888	1.65496	9.98024	5e-05	0.000132253	yes
XLOC_002926	XLOC_002926	Cct2	chr10:117050241-117063814	MEF	miNSC10	OK	106.282	231.45	1.1228	6.75864	5e-05	0.000132253	yes
XLOC_018803	XLOC_018803	Cct3	chr3:88297134-88321766	MEF	miNSC10	OK	98.1436	227.348	1.21193	7.30749	5e-05	0.000132253	yes
XLOC_023338	XLOC_023338	Cct6a,Sumf2	chr5:129765432-129879083	MEF	miNSC10	OK	1757.58	5260.14	1.58151	1.5265	0.01455	0.0282281	yes
XLOC_025002	XLOC_025002	Cct7	chr6:85446542-85469216	MEF	miNSC10	OK	67.631	148.698	1.13663	6.78201	5e-05	0.000132253	yes
XLOC_011541	XLOC_011541	Cct8	chr16:87454984-87495869	MEF	miNSC10	OK	69.4209	146.034	1.07287	5.96064	5e-05	0.000132253	yes
XLOC_031498	XLOC_031498	Cd109	chr9:78615545-78716260	MEF	miNSC10	OK	21.3172	8.02232	-1.40992	-8.33896	5e-05	0.000132253	yes
XLOC_014479	XLOC_014479	Cd14	chr18:36725063-36726815	MEF	miNSC10	OK	18.9489	2.02619	-3.22527	-11.9466	5e-05	0.000132253	yes
XLOC_007319	XLOC_007319	Cd180	chr13:102693557-102706736	MEF	miNSC10	OK	7.14102	0.0793313	-6.4921	-7.32247	5e-05	0.000132253	yes
XLOC_019373	XLOC_019373	Cd1d1	chr3:86995835-86999340	MEF	miNSC10	OK	4.03924	8.71814	1.10994	4.79201	5e-05	0.000132253	yes
XLOC_014913	XLOC_014913	Cd248	chr19:5068077-5070639	MEF	miNSC10	OK	90.7562	0.37518	-7.91827	-17.7984	5e-05	0.000132253	yes
XLOC_002005	XLOC_002005	Cd24a	chr10:43579168-43584265	MEF	miNSC10	OK	3.02089	23.5629	2.96347	13.2762	5e-05	0.000132253	yes
XLOC_015106	XLOC_015106	Cd274	chr19:29367437-29388094	MEF	miNSC10	OK	1.75822	0.34588	-2.34577	-6.3513	5e-05	0.000132253	yes
XLOC_032087	XLOC_032087	Cd276	chr9:58524260-58555365	MEF	miNSC10	OK	14.4728	5.37713	-1.42844	-7.34706	5e-05	0.000132253	yes
XLOC_000156	XLOC_000156	Cd28	chr1:60746387-60773726	MEF	miNSC10	OK	0.627824	5.71565	3.18648	12.4934	5e-05	0.000132253	yes
XLOC_004349	XLOC_004349	Cd300a	chr11:114890040-114904651	MEF	miNSC10	OK	7.67404	0.86108	-3.15577	-13.5037	5e-05	0.000132253	yes
XLOC_017164	XLOC_017164	Cd302	chr2:60249904-60284484	MEF	miNSC10	OK	25.6493	11.8723	-1.11132	-5.21712	5e-05	0.000132253	yes
XLOC_027997	XLOC_027997	Cd33	chr7:43527455-43533171	MEF	miNSC10	OK	2.78427	0.0679875	-5.35589	-5.15205	5e-05	0.000132253	yes
XLOC_000667	XLOC_000667	Cd34	chr1:194938820-194976959	MEF	miNSC10	OK	116.114	0.24839	-8.86872	-13.0444	5e-05	0.000132253	yes
XLOC_023537	XLOC_023537	Cd36	chr5:17781689-17888959	MEF	miNSC10	OK	36.9105	1.09912	-5.06961	-21.9461	5e-05	0.000132253	yes
XLOC_028037	XLOC_028037	Cd37	chr7:45215752-45239115	MEF	miNSC10	OK	5.97915	0.169157	-5.14351	-1.67361	0.01035	0.02069	yes
XLOC_022975	XLOC_022975	Cd38	chr5:43868826-43912374	MEF	miNSC10	OK	4.60039	0.47143	-3.28664	-9.98586	5e-05	0.000132253	yes
XLOC_017443	XLOC_017443	Cd44	chr2:102811130-102901665	MEF	miNSC10	OK	31.5753	13.0211	-1.27795	-6.0637	5e-05	0.000132253	yes
XLOC_011080	XLOC_011080	Cd47	chr16:49855143-49913810	MEF	miNSC10	OK	32.6809	12.235	-1.41743	-7.29029	5e-05	0.000132253	yes
XLOC_021763	XLOC_021763	Cd52	chr4:134093537-134095073	MEF	miNSC10	OK	42.6024	0	#NAME?	nan	5e-05	0.000132253	yes
XLOC_001037	XLOC_001037	Cd55	chr1:130435284-130462903	MEF	miNSC10	OK	30.7983	0.067731	-8.82882	-8.55338	5e-05	0.000132253	yes
XLOC_002451	XLOC_002451	Cd63	chr10:128908918-128912818	MEF	miNSC10	OK	372.256	166.904	-1.15728	-6.92413	5e-05	0.000132253	yes
XLOC_021339	XLOC_021339	Cd72	chr4:43442276-43454626	MEF	miNSC10	OK	48.0322	1.40256	-5.09787	-8.56833	5e-05	0.000132253	yes
XLOC_011047	XLOC_011047	Cd80	chr16:38458932-38486932	MEF	miNSC10	OK	2.96533	0.193166	-3.94028	-4.91548	5e-05	0.000132253	yes
XLOC_017424	XLOC_017424	Cd82	chr2:93419101-93469874	MEF	miNSC10	OK	18.6042	0.260809	-6.15649	-8.27151	5e-05	0.000132253	yes
XLOC_000559	XLOC_000559	Cd84	chr1:171839696-171892994	MEF	miNSC10	OK	21.0699	1.32646	-3.98954	-17.9608	5e-05	0.000132253	yes
XLOC_011402	XLOC_011402	Cd86	chr16:36603868-36666077	MEF	miNSC10	OK	1.35993	0	#NAME?	nan	5e-05	0.000132253	yes
XLOC_025823	XLOC_025823	Cd9	chr6:125460265-125494755	MEF	miNSC10	OK	132.158	52.28	-1.33793	-7.81982	5e-05	0.000132253	yes
XLOC_017688	XLOC_017688	Cd93	chr2:148436650-148443535	MEF	miNSC10	OK	6.48917	0.544173	-3.5759	-15.0667	5e-05	0.000132253	yes
XLOC_021809	XLOC_021809	Cda	chr4:138338527-138367955	MEF	miNSC10	OK	0.319052	3.70548	3.5378	3.01496	0.00035	0.000865318	yes
XLOC_019626	XLOC_019626	Cdc14a	chr3:116272552-116424032	MEF	miNSC10	OK	1.87047	4.66641	1.31891	6.2548	5e-05	0.000132253	yes
XLOC_021622	XLOC_021622	Cdc20	chr4:118428092-118437343	MEF	miNSC10	OK	7.11597	84.2266	3.56514	10.3815	5e-05	0.000132253	yes
XLOC_031657	XLOC_031657	Cdc25a	chr9:109875578-109894510	MEF	miNSC10	OK	7.39331	15.5119	1.06909	5.86436	5e-05	0.000132253	yes
XLOC_016576	XLOC_016576	Cdc25b	chr2:131127411-131604824	MEF	miNSC10	OK	5.3648	23.3343	2.12085	2.95598	0.0001	0.000259035	yes
XLOC_014461	XLOC_014461	Cdc25c	chr18:34732991-34751533	MEF	miNSC10	OK	1.0127	20.2195	4.31946	11.6189	5e-05	0.000132253	yes
XLOC_014948	XLOC_014948	Cdc42bpg	chr19:6306456-6325652	MEF	miNSC10	OK	7.63581	1.71181	-2.15726	-10.4741	5e-05	0.000132253	yes
XLOC_009790	XLOC_009790	Cdc42ep1	chr15:78842646-78855529	MEF	miNSC10	OK	5.75326	29.4024	2.35348	11.9589	5e-05	0.000132253	yes
XLOC_015338	XLOC_015338	Cdc42ep2	chr19:5916904-5924816	MEF	miNSC10	OK	26.1283	1.10733	-4.56046	-13.8665	5e-05	0.000132253	yes
XLOC_005250	XLOC_005250	Cdc42ep4	chr11:113726849-113751815	MEF	miNSC10	OK	20.1338	2.41881	-3.05725	-14.0126	5e-05	0.000132253	yes
XLOC_027565	XLOC_027565	Cdc42ep5,Leng9	chr7:4137055-4164699	MEF	miNSC10	OK	37.0343	1.68691	-4.45641	-5.00361	5e-05	0.000132253	yes
XLOC_004653	XLOC_004653	Cdc42se2	chr11:54717282-54787703	MEF	miNSC10	OK	22.2392	49.137	1.14371	6.80119	5e-05	0.000132253	yes
XLOC_011299	XLOC_011299	Cdc45	chr16:18780444-18811972	MEF	miNSC10	OK	3.56781	36.0351	3.33629	15.2225	5e-05	0.000132253	yes
XLOC_004222	XLOC_004222	Cdc6	chr11:98907888-98923942	MEF	miNSC10	OK	0.816009	10.7181	3.71532	15.2393	5e-05	0.000132253	yes
XLOC_023162	XLOC_023162	Cdc7	chr5:106964321-106984683	MEF	miNSC10	OK	5.00983	28.2451	2.49517	13.0341	5e-05	0.000132253	yes
XLOC_009011	XLOC_009011	Cdca2	chr14:67672702-67715841	MEF	miNSC10	OK	1.78436	27.7994	3.96157	18.0512	5e-05	0.000132253	yes
XLOC_025188	XLOC_025188	Cdca3	chr6:124830175-124833701	MEF	miNSC10	OK	4.49586	69.8785	3.95818	18.0702	5e-05	0.000132253	yes
XLOC_014939	XLOC_014939	Cdca5	chr19:6085092-6093138	MEF	miNSC10	OK	1.25259	19.0206	3.92458	14.0169	5e-05	0.000132253	yes
XLOC_016213	XLOC_016213	Cdca7	chr2:72476218-72486890	MEF	miNSC10	OK	6.33934	35.5569	2.48772	13.2092	5e-05	0.000132253	yes
XLOC_006252	XLOC_006252	Cdca7l	chr12:117843860-118199043	MEF	miNSC10	OK	1.86014	11.7062	2.65379	9.8645	5e-05	0.000132253	yes
XLOC_021674	XLOC_021674	Cdca8	chr4:124918464-124936917	MEF	miNSC10	OK	3.49522	55.3135	3.98418	17.533	5e-05	0.000132253	yes
XLOC_009641	XLOC_009641	Cdh10	chr15:18818727-19014252	MEF	miNSC10	OK	2.64903	9.10702	1.78152	4.71059	5e-05	0.000132253	yes
XLOC_030333	XLOC_030333	Cdh11	chr8:102629768-102786670	MEF	miNSC10	OK	219.289	1.42553	-7.2652	-34.2031	5e-05	0.000132253	yes
XLOC_029871	XLOC_029871	Cdh13	chr8:118283690-119324930	MEF	miNSC10	OK	1.92552	15.8635	3.04239	9.99909	5e-05	0.000132253	yes
XLOC_009643	XLOC_009643	Cdh18	chr15:23036462-23474418	MEF	miNSC10	OK	1.06411	0	#NAME?	nan	5e-05	0.000132253	yes
XLOC_001005	XLOC_001005	Cdh19	chr1:110887519-110977372	MEF	miNSC10	OK	13.8245	0.0255955	-9.07712	-6.08151	5e-05	0.000132253	yes
XLOC_014414	XLOC_014414	Cdh2	chr18:16588876-16809671	MEF	miNSC10	OK	14.0481	57.9694	2.04492	12.239	5e-05	0.000132253	yes
XLOC_000332	XLOC_000332	Cdh20	chr1:104768818-104995481	MEF	miNSC10	OK	0.632762	21.4101	5.08049	19.1342	5e-05	0.000132253	yes
XLOC_017826	XLOC_017826	Cdh22	chr2:165111506-165234737	MEF	miNSC10	OK	0.545649	12.758	4.54729	12.7039	5e-05	0.000132253	yes
XLOC_029813	XLOC_029813	Cdh3	chr8:106510851-106556911	MEF	miNSC10	OK	11.4736	0	#NAME?	nan	5e-05	0.000132253	yes
XLOC_016883	XLOC_016883	Cdh4	chr2:179442106-179899375	MEF	miNSC10	OK	2.03621	42.1111	4.37024	20.7146	5e-05	0.000132253	yes
XLOC_002693	XLOC_002693	Cdk1	chr10:69336266-69352912	MEF	miNSC10	OK	7.88913	77.7286	3.30051	18.554	5e-05	0.000132253	yes
XLOC_002282	XLOC_002282	Cdk17	chr10:93160624-93245269	MEF	miNSC10	OK	11.1358	65.3466	2.55291	14.2152	5e-05	0.000132253	yes
XLOC_001051	XLOC_001051	Cdk18	chr1:132113546-132139685	MEF	miNSC10	OK	3.20011	0.172541	-4.21311	-7.33804	5e-05	0.000132253	yes
XLOC_003003	XLOC_003003	Cdk2	chr10:128697938-128705051	MEF	miNSC10	OK	15.0587	42.1615	1.48533	8.43425	5e-05	0.000132253	yes
XLOC_024010	XLOC_024010	Cdk2ap1	chr5:124345253-124354628	MEF	miNSC10	OK	88.2177	278.274	1.65737	9.5535	5e-05	0.000132253	yes
XLOC_004046	XLOC_004046	Cdk5r1	chr11:80477045-80481179	MEF	miNSC10	OK	1.25754	6.76437	2.42735	10.1084	5e-05	0.000132253	yes
XLOC_021460	XLOC_021460	Cdk5rap2	chr4:70221144-70410411	MEF	miNSC10	OK	9.60442	42.1076	2.13231	12.4622	5e-05	0.000132253	yes
XLOC_022803	XLOC_022803	Cdk6	chr5:3343950-3526303	MEF	miNSC10	OK	6.8874	2.79765	-1.29974	-4.00804	5e-05	0.000132253	yes
XLOC_023794	XLOC_023794	Cdkl2	chr5:92006073-92043042	MEF	miNSC10	OK	1.79899	0.168012	-3.42054	-7.20979	5e-05	0.000132253	yes
XLOC_033849	XLOC_033849	Cdkl5	chrX:160768012-160994681	MEF	miNSC10	OK	1.11391	4.9134	2.14109	7.80992	5e-05	0.000132253	yes
XLOC_012754	XLOC_012754	Cdkn1a	chr17:29090985-29100989	MEF	miNSC10	OK	38.5044	7.65934	-2.32973	-11.9948	5e-05	0.000132253	yes
XLOC_028722	XLOC_028722	Cdkn1c	chr7:143458335-143461066	MEF	miNSC10	OK	434.974	2.65617	-7.35543	-29.9404	5e-05	0.000132253	yes
XLOC_021504	XLOC_021504	Cdkn2a	chr4:89274472-89294619	MEF	miNSC10	OK	32.3048	138.417	2.0992	11.0256	5e-05	0.000132253	yes
XLOC_003734	XLOC_003734	Cdkn2aipnl	chr11:51967630-51977336	MEF	miNSC10	OK	9.28678	22.1969	1.25711	6.58613	5e-05	0.000132253	yes
XLOC_021505	XLOC_021505	Cdkn2b	chr4:89302978-89312203	MEF	miNSC10	OK	23.2559	6.6295	-1.81063	-6.63314	5e-05	0.000132253	yes
XLOC_021569	XLOC_021569	Cdkn2c	chr4:109660875-109666756	MEF	miNSC10	OK	23.3075	70.7163	1.60125	8.90955	5e-05	0.000132253	yes
XLOC_031835	XLOC_031835	Cdkn2d	chr9:21288407-21291209	MEF	miNSC10	OK	7.6739	32.6878	2.09072	9.57903	5e-05	0.000132253	yes
XLOC_008394	XLOC_008394	Cdkn3	chr14:46760540-46772328	MEF	miNSC10	OK	3.34862	15.8276	2.2408	6.9005	5e-05	0.000132253	yes
XLOC_014524	XLOC_014524	Cdo1	chr18:46712070-46728442	MEF	miNSC10	OK	41.377	3.32078	-3.63923	-15.7991	5e-05	0.000132253	yes
XLOC_004355	XLOC_004355	Cdr2l	chr11:115381915-115396241	MEF	miNSC10	OK	11.0936	41.6627	1.90903	10.9607	5e-05	0.000132253	yes
XLOC_023143	XLOC_023143	Cds1	chr5:101765129-101823852	MEF	miNSC10	OK	1.78191	0.196495	-3.18086	-6.72478	5e-05	0.000132253	yes
XLOC_029902	XLOC_029902	Cdt1	chr8:122568014-122573130	MEF	miNSC10	OK	5.21255	14.5579	1.48174	6.86191	5e-05	0.000132253	yes
XLOC_010905	XLOC_010905	Cebpd	chr16:15887154-16146851	MEF	miNSC10	OK	49.3099	7.49916	-2.71708	-8.93033	5e-05	0.000132253	yes
XLOC_025149	XLOC_025149	Cecr2	chr6:120666420-120772355	MEF	miNSC10	OK	0.182086	5.55897	4.93212	6.20822	5e-05	0.000132253	yes
XLOC_025775	XLOC_025775	Cecr5	chr6:120509471-120531299	MEF	miNSC10	OK	9.18681	23.2904	1.3421	6.63672	5e-05	0.000132253	yes
XLOC_025774	XLOC_025774	Cecr6	chr6:120488938-120493807	MEF	miNSC10	OK	0.0692765	1.04084	3.90924	5.19106	5e-05	0.000132253	yes
XLOC_016354	XLOC_016354	Celf1	chr2:90940396-91019528	MEF	miNSC10	OK	14.8789	40.7348	1.45299	8.35662	5e-05	0.000132253	yes
XLOC_016935	XLOC_016935	Celf2	chr2:6539698-7396198	MEF	miNSC10	OK	22.1933	6.54853	-1.76088	-6.6116	5e-05	0.000132253	yes
XLOC_014435	XLOC_014435	Celf4	chr18:25477538-25754019	MEF	miNSC10	OK	1.5274	5.32406	1.80145	7.54801	5e-05	0.000132253	yes
XLOC_002813	XLOC_002813	Celf5	chr10:81459227-81482709	MEF	miNSC10	OK	1.86711	0.262363	-2.83117	-3.59069	5e-05	0.000132253	yes
XLOC_000358	XLOC_000358	Celrr	chr1:121087404-121121851	MEF	miNSC10	OK	0.0821257	3.30769	5.33184	4.80444	5e-05	0.000132253	yes
XLOC_010320	XLOC_010320	Celsr1	chr15:85879326-86034077	MEF	miNSC10	OK	0.701961	4.92701	2.81125	9.55699	5e-05	0.000132253	yes
XLOC_019602	XLOC_019602	Celsr2	chr3:108390847-108415944	MEF	miNSC10	OK	0.834629	5.62563	2.75281	10.9178	5e-05	0.000132253	yes
XLOC_031644	XLOC_031644	Celsr3	chr9:108826319-108852969	MEF	miNSC10	OK	0.105821	2.40511	4.50641	11.5561	5e-05	0.000132253	yes
XLOC_028692	XLOC_028692	Cend1	chr7:141426450-141429420	MEF	miNSC10	OK	1.40481	0	#NAME?	nan	5e-05	0.000132253	yes
XLOC_022898	XLOC_022898	Cenpa	chr5:30666885-30678666	MEF	miNSC10	OK	4.96878	70.0433	3.81728	16.7924	5e-05	0.000132253	yes
XLOC_019088	XLOC_019088	Cenpe	chr3:135212562-135273546	MEF	miNSC10	OK	1.72756	22.6637	3.71357	20.3089	5e-05	0.000132253	yes
XLOC_001327	XLOC_001327	Cenpf	chr1:189640613-189688086	MEF	miNSC10	OK	1.472	24.0523	4.03033	22.5314	5e-05	0.000132253	yes
XLOC_007829	XLOC_007829	Cenph	chr13:100759653-100775899	MEF	miNSC10	OK	1.57726	19.7529	3.64657	12.0092	5e-05	0.000132253	yes
XLOC_033217	XLOC_033217	Cenpi	chrX:134308083-134363104	MEF	miNSC10	OK	1.55612	16.9647	3.44651	16.1628	5e-05	0.000132253	yes
XLOC_007326	XLOC_007326	Cenpk	chr13:104205121-104249830	MEF	miNSC10	OK	2.57085	16.4499	2.67776	7.59179	5e-05	0.000132253	yes
XLOC_000495	XLOC_000495	Cenpl	chr1:161070766-161086724	MEF	miNSC10	OK	0.691664	3.49448	2.33693	6.8634	5e-05	0.000132253	yes
XLOC_010279	XLOC_010279	Cenpm	chr15:82233775-82244747	MEF	miNSC10	OK	1.61992	21.2846	3.71582	10.6296	5e-05	0.000132253	yes
XLOC_029861	XLOC_029861	Cenpn	chr8:116921739-116941503	MEF	miNSC10	OK	2.05251	16.2838	2.98798	11.8476	5e-05	0.000132253	yes
XLOC_007593	XLOC_007593	Cenpp	chr13:49421222-49652739	MEF	miNSC10	OK	1.73613	12.5666	2.85565	0.922746	0.00255	0.00569884	yes
XLOC_013479	XLOC_013479	Cenpq	chr17:40920811-40934625	MEF	miNSC10	OK	2.9709	29.109	3.29249	13.8787	5e-05	0.000132253	yes
XLOC_029516	XLOC_029516	Cenpu	chr8:46552068-46617200	MEF	miNSC10	OK	0.500686	2.9789	2.5728	5.97048	5e-05	0.000132253	yes
XLOC_004732	XLOC_004732	Cenpv	chr11:62524943-62539261	MEF	miNSC10	OK	8.85228	31.3258	1.82323	7.8321	5e-05	0.000132253	yes
XLOC_002573	XLOC_002573	Cenpw	chr10:30195833-30200540	MEF	miNSC10	OK	2.44752	15.1196	2.62702	11.2082	5e-05	0.000132253	yes
XLOC_006508	XLOC_006508	Cep128	chr12:90998323-91384409	MEF	miNSC10	OK	1.43426	3.16912	1.14378	5.10324	5e-05	0.000132253	yes
XLOC_017586	XLOC_017586	Cep152	chr2:125563063-125625113	MEF	miNSC10	OK	2.19177	8.42977	1.9434	8.50097	5e-05	0.000132253	yes
XLOC_006231	XLOC_006231	Cep170b	chr12:112722173-112746766	MEF	miNSC10	OK	14.3367	0.911849	-3.97477	-17.6995	5e-05	0.000132253	yes
XLOC_014323	XLOC_014323	Cep192	chr18:67800106-67885170	MEF	miNSC10	OK	5.87902	13.523	1.20176	7.08561	5e-05	0.000132253	yes
XLOC_031792	XLOC_031792	Cep295	chr9:15283336-15357788	MEF	miNSC10	OK	5.71864	25.6354	2.16439	9.82299	5e-05	0.000132253	yes
XLOC_015144	XLOC_015144	Cep55	chr19:38055024-38074589	MEF	miNSC10	OK	1.2802	19.8504	3.95473	15.9914	5e-05	0.000132253	yes
XLOC_031779	XLOC_031779	Cep57	chr9:13749180-13827107	MEF	miNSC10	OK	10.8535	22.0389	1.02189	3.04899	5e-05	0.000132253	yes
XLOC_002619	XLOC_002619	Cep57l1	chr10:41718812-41809868	MEF	miNSC10	OK	4.7842	10.1866	1.09032	5.29475	5e-05	0.000132253	yes
XLOC_007745	XLOC_007745	Cep72	chr13:74036494-74062285	MEF	miNSC10	OK	0.939822	3.99202	2.08666	6.99003	5e-05	0.000132253	yes
XLOC_014587	XLOC_014587	Cep76	chr18:67617396-67641336	MEF	miNSC10	OK	3.25992	8.52487	1.38684	7.23471	5e-05	0.000132253	yes
XLOC_002296	XLOC_002296	Cep83	chr10:94688695-94790336	MEF	miNSC10	OK	11.5019	23.4757	1.0293	5.99379	5e-05	0.000132253	yes
XLOC_021765	XLOC_021765	Cep85	chr4:134129857-134187085	MEF	miNSC10	OK	5.39603	11.5785	1.10148	5.92148	5e-05	0.000132253	yes
XLOC_011464	XLOC_011464	Cep97	chr16:55899887-55934848	MEF	miNSC10	OK	2.4849	7.06188	1.50686	4.35995	5e-05	0.000132253	yes
XLOC_019576	XLOC_019576	Cept1	chr3:106481985-106576149	MEF	miNSC10	OK	24.3922	10.0794	-1.27501	-5.37786	5e-05	0.000132253	yes
XLOC_016038	XLOC_016038	Cercam	chr2:29869493-29882840	MEF	miNSC10	OK	24.8027	1.48746	-4.05958	-16.3372	5e-05	0.000132253	yes
XLOC_029339	XLOC_029339	Cers4	chr8:4493404-4526620	MEF	miNSC10	OK	11.4217	2.80509	-2.02566	-10.1146	5e-05	0.000132253	yes
XLOC_016185	XLOC_016185	Cers6	chr2:68861228-69114327	MEF	miNSC10	OK	13.5454	5.5389	-1.29013	-6.99664	5e-05	0.000132253	yes
XLOC_030301	XLOC_030301	Ces1a	chr8:93020214-93048192	MEF	miNSC10	OK	2.82704	0.206995	-3.77163	-6.15706	5e-05	0.000132253	yes
XLOC_029776	XLOC_029776	Ces2e	chr8:104926259-104934672	MEF	miNSC10	OK	3.61231	0.155154	-4.54115	-6.816	5e-05	0.000132253	yes
XLOC_029778	XLOC_029778	Ces2g	chr8:104961717-104969537	MEF	miNSC10	OK	4.01502	0.0265247	-7.24193	-5.96561	0.01005	0.0201439	yes
XLOC_033601	XLOC_033601	Cetn2	chrX:72913564-72918344	MEF	miNSC10	OK	20.0481	42.0404	1.06831	5.89823	5e-05	0.000132253	yes
XLOC_019248	XLOC_019248	Cetn4	chr3:37308626-37312446	MEF	miNSC10	OK	3.32854	1.1604	-1.52026	-3.53833	5e-05	0.000132253	yes
XLOC_011060	XLOC_011060	Cfap44	chr16:44394798-44558870	MEF	miNSC10	OK	1.35547	0.311533	-2.12133	-2.32661	0.00045	0.00110005	yes
XLOC_023517	XLOC_023517	Cfap69	chr5:5580981-5664232	MEF	miNSC10	OK	1.10283	0.377443	-1.54688	-4.14054	5e-05	0.000132253	yes
XLOC_013387	XLOC_013387	Cfb	chr17:34850390-34862514	MEF	miNSC10	OK	3.98736	0.363324	-3.4561	-4.49485	5e-05	0.000132253	yes
XLOC_014924	XLOC_014924	Cfl1	chr19:5490218-5510489	MEF	miNSC10	OK	370.604	854.525	1.20524	6.94485	5e-05	0.000132253	yes
XLOC_000141	XLOC_000141	Cflar	chr1:58711429-58759209	MEF	miNSC10	OK	32.8184	15.8883	-1.04654	-3.91804	5e-05	0.000132253	yes
XLOC_033434	XLOC_033434	Cfp,Elk1	chrX:20925453-20950608	MEF	miNSC10	OK	28.983	8.43006	-1.78159	-8.31548	5e-05	0.000132253	yes
XLOC_032157	XLOC_032157	Cgnl1	chr9:71626506-71771602	MEF	miNSC10	OK	8.73485	2.15768	-2.0173	-10.7365	5e-05	0.000132253	yes
XLOC_023600	XLOC_023600	Cgref1	chr5:30933142-30945480	MEF	miNSC10	OK	4.70807	0.267415	-4.13799	-5.621	5e-05	0.000132253	yes
XLOC_015526	XLOC_015526	Ch25h	chr19:34473783-34475135	MEF	miNSC10	OK	8.73781	0	#NAME?	nan	5e-05	0.000132253	yes
XLOC_010269	XLOC_010269	Chadl	chr15:81663888-81697287	MEF	miNSC10	OK	7.64693	1.59024	-2.26563	-3.33444	0.0001	0.000259035	yes
XLOC_013009	XLOC_013009	Chaf1a	chr17:56040415-56068026	MEF	miNSC10	OK	4.70762	23.8867	2.34314	12.4904	5e-05	0.000132253	yes
XLOC_011185	XLOC_011185	Chaf1b	chr16:93883900-93906106	MEF	miNSC10	OK	4.20678	25.2726	2.58679	12.172	5e-05	0.000132253	yes
XLOC_008288	XLOC_008288	Chchd1	chr14:20701344-20704463	MEF	miNSC10	OK	62.2397	145.125	1.22139	6.51743	5e-05	0.000132253	yes
XLOC_002113	XLOC_002113	Chchd10	chr10:75935572-75940672	MEF	miNSC10	OK	7.17593	0.262705	-4.77165	-4.66925	0.001	0.00235116	yes
XLOC_025407	XLOC_025407	Chchd3	chr6:32792226-33060152	MEF	miNSC10	OK	40.1358	89.4534	1.15625	6.81697	5e-05	0.000132253	yes
XLOC_025682	XLOC_025682	Chchd4	chr6:91464275-91473423	MEF	miNSC10	OK	9.69713	28.188	1.53945	7.59743	5e-05	0.000132253	yes
XLOC_020525	XLOC_020525	Chchd7	chr4:3938887-3951382	MEF	miNSC10	OK	47.9329	5.19666	-3.20536	-7.77417	5e-05	0.000132253	yes
XLOC_004763	XLOC_004763	Chd3	chr11:69343271-69369426	MEF	miNSC10	OK	24.9669	7.16334	-1.80131	-10.5977	5e-05	0.000132253	yes
XLOC_020532	XLOC_020532	Chd7	chr4:8690405-8869526	MEF	miNSC10	OK	2.32986	20.2487	3.11951	13.8205	5e-05	0.000132253	yes
XLOC_031903	XLOC_031903	Chek1	chr9:36708481-36726658	MEF	miNSC10	OK	2.83165	11.6189	2.03677	10.515	5e-05	0.000132253	yes
XLOC_023201	XLOC_023201	Chek2	chr5:110840016-110874141	MEF	miNSC10	OK	4.84183	15.3486	1.66448	7.07938	5e-05	0.000132253	yes
XLOC_014884	XLOC_014884	Chka	chr19:3851772-3894583	MEF	miNSC10	OK	7.8486	23.608	1.58877	6.36192	5e-05	0.000132253	yes
XLOC_025078	XLOC_025078	Chl1	chr6:103510578-103734008	MEF	miNSC10	OK	3.13128	78.7556	4.65256	20.6197	5e-05	0.000132253	yes
XLOC_001276	XLOC_001276	Chml,Opn3	chr1:175662420-175692632	MEF	miNSC10	OK	3.98755	15.5575	1.96403	7.19627	5e-05	0.000132253	yes
XLOC_014315	XLOC_014315	Chmp1b	chr18:67088297-67245830	MEF	miNSC10	OK	18.4909	8.99268	-1.03999	-4.83939	5e-05	0.000132253	yes
XLOC_017206	XLOC_017206	Chn1	chr2:73596525-73775346	MEF	miNSC10	OK	0.829623	8.12689	3.29217	12.989	5e-05	0.000132253	yes
XLOC_011136	XLOC_011136	Chodl	chr16:78930947-78951839	MEF	miNSC10	OK	22.1028	0.414409	-5.73703	-15.02	5e-05	0.000132253	yes
XLOC_010955	XLOC_010955	Chrd	chr16:20724453-20742384	MEF	miNSC10	OK	5.22426	2.34212	-1.15741	-4.95167	5e-05	0.000132253	yes
XLOC_024769	XLOC_024769	Chrm2	chr6:36333137-36528634	MEF	miNSC10	OK	2.73611	0.0631699	-5.43675	-4.82784	5e-05	0.000132253	yes
XLOC_007393	XLOC_007393	Chrm3	chr13:9876612-10360803	MEF	miNSC10	OK	2.58486	13.6347	2.39912	11.3751	5e-05	0.000132253	yes
XLOC_004778	XLOC_004778	Chrnb1	chr11:69765911-69795937	MEF	miNSC10	OK	2.87555	0.804731	-1.83726	-2.5259	0.0001	0.000259035	yes
XLOC_000766	XLOC_000766	Chst10	chr1:38863782-38898160	MEF	miNSC10	OK	1.52887	4.11218	1.42743	5.64753	5e-05	0.000132253	yes
XLOC_023431	XLOC_023431	Chst12	chr5:140505608-140525238	MEF	miNSC10	OK	10.7461	4.33701	-1.30904	-5.51962	5e-05	0.000132253	yes
XLOC_016470	XLOC_016470	Chst14	chr2:118926496-118928583	MEF	miNSC10	OK	21.7045	4.34249	-2.3214	-10.8153	5e-05	0.000132253	yes
XLOC_028624	XLOC_028624	Chst15	chr7:132236254-132318291	MEF	miNSC10	OK	1.00025	0.267007	-1.9054	-4.58501	5e-05	0.000132253	yes
XLOC_032222	XLOC_032222	Chst2	chr9:95399121-95407863	MEF	miNSC10	OK	13.0337	33.275	1.3522	8.06713	5e-05	0.000132253	yes
XLOC_002654	XLOC_002654	Chst3	chr10:60181527-60219260	MEF	miNSC10	OK	0.770428	3.14265	2.02825	8.45742	5e-05	0.000132253	yes
XLOC_032899	XLOC_032899	Chst7	chrX:20059545-20291828	MEF	miNSC10	OK	3.85685	114.927	4.89715	11.6104	5e-05	0.000132253	yes
XLOC_014275	XLOC_014275	Chsy3	chr18:59175339-59411336	MEF	miNSC10	OK	13.1048	2.51317	-2.38252	-11.5974	5e-05	0.000132253	yes
XLOC_013263	XLOC_013263	Chtf18	chr17:25717171-25727415	MEF	miNSC10	OK	1.78113	14.4784	3.02304	12.7185	5e-05	0.000132253	yes
XLOC_006030	XLOC_006030	Churc1	chr12:76765572-76783178	MEF	miNSC10	OK	35.0109	5.41338	-2.6932	-9.80272	5e-05	0.000132253	yes
XLOC_019495	XLOC_019495	Ciart	chr3:95871521-95891930	MEF	miNSC10	OK	1.23546	4.501	1.8652	3.59015	5e-05	0.000132253	yes
XLOC_032051	XLOC_032051	Cib2	chr9:54545351-54560079	MEF	miNSC10	OK	5.53127	13.0212	1.23517	4.23806	5e-05	0.000132253	yes
XLOC_031424	XLOC_031424	Cilp	chr9:65265179-65280605	MEF	miNSC10	OK	14.2704	0.0193906	-9.52345	-7.9826	0.00935	0.0188597	yes
XLOC_006585	XLOC_006585	Cinp	chr12:110872609-110889145	MEF	miNSC10	OK	10.1842	20.488	1.00845	5.45551	5e-05	0.000132253	yes
XLOC_002700	XLOC_002700	Cisd1	chr10:71330493-71344849	MEF	miNSC10	OK	18.3209	82.8222	2.17653	11.3828	5e-05	0.000132253	yes
XLOC_031601	XLOC_031601	Cish	chr9:107296688-107301961	MEF	miNSC10	OK	1.11341	0.186174	-2.58026	-3.71891	5e-05	0.000132253	yes
XLOC_023248	XLOC_023248	Cit	chr5:115845655-116006759	MEF	miNSC10	OK	0.516233	7.36464	3.83452	15.1911	5e-05	0.000132253	yes
XLOC_001915	XLOC_001915	Cited2	chr10:17723223-17726477	MEF	miNSC10	OK	24.9492	5.79879	-2.10517	-9.96677	5e-05	0.000132253	yes
XLOC_030027	XLOC_030027	Ckap2,Nek3	chr8:22128183-22185819	MEF	miNSC10	OK	12.1313	34.0665	1.48962	8.40134	5e-05	0.000132253	yes
XLOC_017616	XLOC_017616	Ckap2l	chr2:129268207-129297212	MEF	miNSC10	OK	1.57201	21.1296	3.74858	17.1646	5e-05	0.000132253	yes
XLOC_002831	XLOC_002831	Ckap4	chr10:84526304-84533888	MEF	miNSC10	OK	74.0806	20.9864	-1.81964	-10.7061	5e-05	0.000132253	yes
XLOC_016365	XLOC_016365	Ckap5	chr2:91546287-91620751	MEF	miNSC10	OK	23.3882	82.0293	1.81036	10.6422	5e-05	0.000132253	yes
XLOC_006598	XLOC_006598	Ckb	chr12:111665482-111672367	MEF	miNSC10	OK	317.445	4313.3	3.76421	19.8555	5e-05	0.000132253	yes
XLOC_019417	XLOC_019417	Cks1b	chr3:89415007-89418291	MEF	miNSC10	OK	47.6612	136.018	1.51291	8.38211	5e-05	0.000132253	yes
XLOC_007146	XLOC_007146	Cks2	chr13:51645231-51650662	MEF	miNSC10	OK	14.5124	147.155	3.34198	15.8641	5e-05	0.000132253	yes
XLOC_031685	XLOC_031685	Clasp2	chr9:113741470-113919842	MEF	miNSC10	OK	13.8589	29.4194	1.08595	5.84763	5e-05	0.000132253	yes
XLOC_027735	XLOC_027735	Clasrp	chr7:19581025-19604809	MEF	miNSC10	OK	18.5816	42.7434	1.20183	6.04503	5e-05	0.000132253	yes
XLOC_019706	XLOC_019706	Clca3a1	chr3:144729676-144760977	MEF	miNSC10	OK	3.20292	0.355949	-3.16964	-9.51237	5e-05	0.000132253	yes
XLOC_030146	XLOC_030146	Clcn3	chr8:60909762-60983311	MEF	miNSC10	OK	7.19119	19.8571	1.46535	8.51138	5e-05	0.000132253	yes
XLOC_033376	XLOC_033376	Clcn5	chrX:7153792-7319358	MEF	miNSC10	OK	33.3299	11.4285	-1.54419	-8.21552	5e-05	0.000132253	yes
XLOC_021884	XLOC_021884	Clcn6	chr4:148004191-148038767	MEF	miNSC10	OK	5.41369	13.4873	1.31692	6.20671	5e-05	0.000132253	yes
XLOC_011345	XLOC_011345	Cldn1	chr16:26356645-26371839	MEF	miNSC10	OK	8.32557	0.0828741	-6.65048	-9.15986	5e-05	0.000132253	yes
XLOC_023515	XLOC_023515	Cldn12	chr5:5505014-5514976	MEF	miNSC10	OK	5.91648	12.127	1.03541	5.69963	5e-05	0.000132253	yes
XLOC_028002	XLOC_028002	Clec11a	chr7:44303765-44306959	MEF	miNSC10	OK	38.9155	0.440081	-6.46643	-14.1496	5e-05	0.000132253	yes
XLOC_025857	XLOC_025857	Clec12b	chr6:129375512-129385874	MEF	miNSC10	OK	0.118892	1.19732	3.33209	3.48631	5e-05	0.000132253	yes
XLOC_006381	XLOC_006381	Clec14a	chr12:58262864-58269258	MEF	miNSC10	OK	8.4597	3.47146	-1.28507	-6.82504	5e-05	0.000132253	yes
XLOC_025225	XLOC_025225	Clec2d	chr6:129180614-129186535	MEF	miNSC10	OK	55.4434	2.50552	-4.46783	-15.4692	5e-05	0.000132253	yes
XLOC_024778	XLOC_024778	Clec2l	chr6:38663068-38680865	MEF	miNSC10	OK	0.437671	3.5712	3.02849	4.97679	5e-05	0.000132253	yes
XLOC_031747	XLOC_031747	Clec3b	chr9:123150945-123157432	MEF	miNSC10	OK	21.3575	0.172517	-6.95186	-5.1383	0.0007	0.00167487	yes
XLOC_025169	XLOC_025169	Clec4a1	chr6:122921847-122934619	MEF	miNSC10	OK	2.6481	0.0343572	-6.2682	-3.32854	0.00265	0.00588151	yes
XLOC_025173	XLOC_025173	Clec4a2	chr6:123122689-123143999	MEF	miNSC10	OK	5.05008	0.115602	-5.44907	-7.25532	5e-05	0.000132253	yes
XLOC_025170	XLOC_025170	Clec4a3	chr6:122952514-122969878	MEF	miNSC10	OK	4.4452	0	#NAME?	nan	5e-05	0.000132253	yes
XLOC_025176	XLOC_025176	Clec4d	chr6:123262106-123275268	MEF	miNSC10	OK	17.8876	0	#NAME?	nan	5e-05	0.000132253	yes
XLOC_025175	XLOC_025175	Clec4n	chr6:123229842-123247024	MEF	miNSC10	OK	6.94724	0	#NAME?	nan	5e-05	0.000132253	yes
XLOC_025439	XLOC_025439	Clec5a	chr6:40529090-40910666	MEF	miNSC10	OK	1.51119	0.00988424	-7.25634	-2.34972	0.01055	0.0210694	yes
XLOC_012943	XLOC_012943	Clic5	chr17:44188571-44280168	MEF	miNSC10	OK	0.0730936	10.0485	7.10302	12.7521	5e-05	0.000132253	yes
XLOC_024001	XLOC_024001	Clip1	chr5:123577758-123684361	MEF	miNSC10	OK	18.456	5.54229	-1.73554	-8.70433	5e-05	0.000132253	yes
XLOC_013055	XLOC_013055	Clip4	chr17:71769690-71864210	MEF	miNSC10	OK	4.07997	10.5259	1.36731	6.56148	5e-05	0.000132253	yes
XLOC_031266	XLOC_031266	Clmp	chr9:40685963-40786062	MEF	miNSC10	OK	24.8261	2.21845	-3.48424	-16.4518	5e-05	0.000132253	yes
XLOC_028558	XLOC_028558	Cln3	chr7:126571135-126584666	MEF	miNSC10	OK	7.02802	3.12625	-1.16868	-5.14108	5e-05	0.000132253	yes
XLOC_027167	XLOC_027167	Clpb	chr7:101663767-101790168	MEF	miNSC10	OK	9.37781	18.862	1.00816	5.78922	5e-05	0.000132253	yes
XLOC_020967	XLOC_020967	Clspn	chr4:126556979-126594002	MEF	miNSC10	OK	1.64969	16.0309	3.28059	15.2771	5e-05	0.000132253	yes
XLOC_021163	XLOC_021163	Clstn1	chr4:149586467-149648899	MEF	miNSC10	OK	40.1806	84.2635	1.06841	6.47856	5e-05	0.000132253	yes
XLOC_032235	XLOC_032235	Clstn2	chr9:97444394-98033167	MEF	miNSC10	OK	2.57978	0.0153447	-7.39336	-4.35539	0.0035	0.0076007	yes
XLOC_008539	XLOC_008539	Clu	chr14:65968482-65981545	MEF	miNSC10	OK	27.4852	0.420214	-6.03139	-12.4685	5e-05	0.000132253	yes
XLOC_003971	XLOC_003971	Cluh	chr11:74649494-74670847	MEF	miNSC10	OK	16.2674	36.2951	1.15779	6.63648	5e-05	0.000132253	yes
XLOC_029865	XLOC_029865	Cmip	chr8:117257018-117461505	MEF	miNSC10	OK	4.84415	2.12912	-1.18599	-5.46731	5e-05	0.000132253	yes
XLOC_023915	XLOC_023915	Cmklr1	chr5:113611184-113650405	MEF	miNSC10	OK	5.73953	0.0416404	-7.1068	-5.68323	0.00065	0.00156065	yes
XLOC_005891	XLOC_005891	Cmpk2	chr12:26469214-26479848	MEF	miNSC10	OK	13.7202	2.07517	-2.72501	-12.4462	5e-05	0.000132253	yes
XLOC_011475	XLOC_011475	Cmss1	chr16:57301999-57606867	MEF	miNSC10	OK	5.72884	15.2092	1.40863	1.85203	0.0036	0.00780079	yes
XLOC_029768	XLOC_029768	Cmtm3	chr8:104340593-104347672	MEF	miNSC10	OK	51.607	9.64083	-2.42034	-12.6356	5e-05	0.000132253	yes
XLOC_008459	XLOC_008459	Cmtm5	chr14:54936469-54939277	MEF	miNSC10	OK	2.50036	8.39648	1.74765	4.44082	5e-05	0.000132253	yes
XLOC_032350	XLOC_032350	Cmtm7	chr9:114756750-114781993	MEF	miNSC10	OK	52.5662	0.492037	-6.73923	-9.02001	5e-05	0.000132253	yes
XLOC_025656	XLOC_025656	Cnbp	chr6:87840586-87851106	MEF	miNSC10	OK	114.936	266.409	1.21282	7.30232	5e-05	0.000132253	yes
XLOC_014647	XLOC_014647	Cndp2	chr18:84667464-84685702	MEF	miNSC10	OK	38.0678	13.1	-1.539	-8.5238	5e-05	0.000132253	yes
XLOC_033846	XLOC_033846	Cnksr2	chrX:157821139-158043448	MEF	miNSC10	OK	1.5619	8.77389	2.48992	8.89787	5e-05	0.000132253	yes
XLOC_020585	XLOC_020585	Cnr1	chr4:33924631-33948831	MEF	miNSC10	OK	1.37224	3.2132	1.22748	5.73182	5e-05	0.000132253	yes
XLOC_009899	XLOC_009899	Cntn1	chr15:92051164-92341967	MEF	miNSC10	OK	0.949164	25.2863	4.73556	21.854	5e-05	0.000132253	yes
XLOC_004251	XLOC_004251	Cntnap1	chr11:101176116-101190720	MEF	miNSC10	OK	1.43446	0.559657	-1.35789	-4.618	5e-05	0.000132253	yes
XLOC_029852	XLOC_029852	Cntnap4	chr8:112570042-112882707	MEF	miNSC10	OK	0.332442	6.41457	4.27018	9.59918	5e-05	0.000132253	yes
XLOC_017177	XLOC_017177	Cobll1	chr2:65088200-65238626	MEF	miNSC10	OK	0.836615	3.21762	1.94336	7.90711	5e-05	0.000132253	yes
XLOC_005905	XLOC_005905	Cog5	chr12:31654868-31950535	MEF	miNSC10	OK	15.5927	6.78027	-1.20145	-3.21296	5e-05	0.000132253	yes
XLOC_019028	XLOC_019028	Col11a1	chr3:114030539-114220840	MEF	miNSC10	OK	91.3182	14.1961	-2.68541	-15.994	5e-05	0.000132253	yes
XLOC_032183	XLOC_032183	Col12a1	chr9:79598937-79718843	MEF	miNSC10	OK	43.2104	1.94415	-4.47417	-24.5407	5e-05	0.000132253	yes
XLOC_009706	XLOC_009706	Col14a1	chr15:55307687-55525646	MEF	miNSC10	OK	104.829	0.117223	-9.80457	-24.0269	5e-05	0.000132253	yes
XLOC_020660	XLOC_020660	Col15a1	chr4:47208011-47313233	MEF	miNSC10	OK	27.3629	0.0867036	-8.30191	-13.3432	5e-05	0.000132253	yes
XLOC_020998	XLOC_020998	Col16a1	chr4:130047517-130099343	MEF	miNSC10	OK	82.6763	26.8923	-1.62028	-9.87843	5e-05	0.000132253	yes
XLOC_002728	XLOC_002728	Col18a1	chr10:77052178-77166530	MEF	miNSC10	OK	171.58	2.77172	-5.95195	-30.943	5e-05	0.000132253	yes
XLOC_004149	XLOC_004149	Col1a1	chr11:94936248-94953090	MEF	miNSC10	OK	1023.68	0.418572	-11.256	-33.2664	5e-05	0.000132253	yes
XLOC_024679	XLOC_024679	Col1a2	chr6:4505638-4542481	MEF	miNSC10	OK	2725.82	0.908088	-11.5516	-39.2206	5e-05	0.000132253	yes
XLOC_003729	XLOC_003729	Col23a1	chr11:51289919-51584614	MEF	miNSC10	OK	8.70739	0.43185	-4.33364	-16.1733	5e-05	0.000132253	yes
XLOC_024071	XLOC_024071	Col26a1	chr5:136741665-136883146	MEF	miNSC10	OK	23.2911	0.804429	-4.85567	-16.3599	5e-05	0.000132253	yes
XLOC_020708	XLOC_020708	Col27a1	chr4:63215411-63334990	MEF	miNSC10	OK	12.0989	0.472106	-4.67962	-17.9733	5e-05	0.000132253	yes
XLOC_025340	XLOC_025340	Col28a1	chr6:7997040-8192617	MEF	miNSC10	OK	1.29723	37.618	4.85792	21.8698	5e-05	0.000132253	yes
XLOC_000106	XLOC_000106	Col3a1	chr1:45311481-45353560	MEF	miNSC10	OK	3827.63	4.85353	-9.6232	-19.617	5e-05	0.000132253	yes
XLOC_029978	XLOC_029978	Col4a1	chr8:11198422-11312826	MEF	miNSC10	OK	170.069	6.08326	-4.80513	-27.1834	5e-05	0.000132253	yes
XLOC_029348	XLOC_029348	Col4a2	chr8:11312828-11449287	MEF	miNSC10	OK	104.153	3.4759	-4.90518	-27.0785	5e-05	0.000132253	yes
XLOC_033261	XLOC_033261	Col4a5	chrX:141475418-141689235	MEF	miNSC10	OK	13.2387	0.153093	-6.43421	-14.2852	5e-05	0.000132253	yes
XLOC_016019	XLOC_016019	Col5a1	chr2:27886424-28039510	MEF	miNSC10	OK	336.695	6.8389	-5.62153	-30.6934	5e-05	0.000132253	yes
XLOC_000788	XLOC_000788	Col5a2	chr1:45374330-45503282	MEF	miNSC10	OK	450.336	8.90625	-5.66004	-29.9764	5e-05	0.000132253	yes
XLOC_031820	XLOC_031820	Col5a3	chr9:20770014-20815047	MEF	miNSC10	OK	68.4308	3.85105	-4.15132	-20.4518	5e-05	0.000132253	yes
XLOC_002726	XLOC_002726	Col6a1	chr10:76708791-76726044	MEF	miNSC10	OK	531.508	19.871	-4.74135	-26.6531	5e-05	0.000132253	yes
XLOC_002725	XLOC_002725	Col6a2	chr10:76594066-76623404	MEF	miNSC10	OK	324.612	7.88684	-5.36313	-29.7306	5e-05	0.000132253	yes
XLOC_000957	XLOC_000957	Col6a3	chr1:90766239-90843973	MEF	miNSC10	OK	378.621	0.167311	-11.144	-33.217	5e-05	0.000132253	yes
XLOC_032269	XLOC_032269	Col6a6	chr9:105687760-105828085	MEF	miNSC10	OK	2.90528	0.0148065	-7.6163	-4.64186	0.00025	0.00062734	yes
XLOC_011476	XLOC_011476	Col8a1	chr16:57624255-57754737	MEF	miNSC10	OK	19.5665	0.0441227	-8.79265	-12.1982	5e-05	0.000132253	yes
XLOC_020966	XLOC_020966	Col8a2	chr4:126286793-126314330	MEF	miNSC10	OK	32.6406	0.0913154	-8.48159	-13.7663	5e-05	0.000132253	yes
XLOC_000048	XLOC_000048	Col9a1	chr1:24177609-24252738	MEF	miNSC10	OK	0.0489895	1.17039	4.57838	4.4487	5e-05	0.000132253	yes
XLOC_020924	XLOC_020924	Col9a2	chr4:121039565-121055325	MEF	miNSC10	OK	1.53085	0.332331	-2.20364	-4.70976	5e-05	0.000132253	yes
XLOC_016900	XLOC_016900	Col9a3	chr2:180598221-180642691	MEF	miNSC10	OK	1.59226	9.06523	2.50927	9.15254	5e-05	0.000132253	yes
XLOC_014074	XLOC_014074	Colec12	chr18:9707647-9877995	MEF	miNSC10	OK	136.801	9.58936	-3.8345	-22.1041	5e-05	0.000132253	yes
XLOC_029612	XLOC_029612	Colgalt1	chr8:71611023-71671757	MEF	miNSC10	OK	89.0967	36.9143	-1.27119	-7.37931	5e-05	0.000132253	yes
XLOC_000460	XLOC_000460	Colgalt2	chr1:152399866-152510695	MEF	miNSC10	OK	1.11517	5.26732	2.2398	9.36007	5e-05	0.000132253	yes
XLOC_029584	XLOC_029584	Comp	chr8:70373547-70382066	MEF	miNSC10	OK	1.79124	0.0495448	-5.17608	-4.48768	0.00795	0.0162445	yes
XLOC_025399	XLOC_025399	Copg2	chr6:30733505-30896794	MEF	miNSC10	OK	136.314	40.6708	-1.74487	-6.64051	5e-05	0.000132253	yes
XLOC_029997	XLOC_029997	Coprs	chr8:13884463-13890271	MEF	miNSC10	OK	15.7417	34.6195	1.137	5.19209	5e-05	0.000132253	yes
XLOC_004180	XLOC_004180	Copz2	chr11:96849875-96861202	MEF	miNSC10	OK	89.187	10.4892	-3.08792	-14.854	5e-05	0.000132253	yes
XLOC_023237	XLOC_023237	Coq5	chr5:115279701-115296972	MEF	miNSC10	OK	10.0125	20.115	1.00648	5.35679	5e-05	0.000132253	yes
XLOC_028509	XLOC_028509	Coq7	chr7:118509658-118533356	MEF	miNSC10	OK	11.7175	33.4176	1.51194	6.86146	5e-05	0.000132253	yes
XLOC_028564	XLOC_028564	Coro1a	chr7:126699773-126704816	MEF	miNSC10	OK	44.0593	1.65377	-4.73561	-16.4305	5e-05	0.000132253	yes
XLOC_021374	XLOC_021374	Coro2a	chr4:46536936-46601929	MEF	miNSC10	OK	2.71142	0.0626831	-5.43483	-6.50678	5e-05	0.000132253	yes
XLOC_032107	XLOC_032107	Coro2b	chr9:62419491-62537044	MEF	miNSC10	OK	1.78864	15.7461	3.13806	12.288	5e-05	0.000132253	yes
XLOC_011214	XLOC_011214	Coro7	chr16:4625491-4679720	MEF	miNSC10	OK	7.75462	3.78464	-1.0349	-2.81481	5e-05	0.000132253	yes
XLOC_031372	XLOC_031372	Cox5a	chr9:57521231-57532426	MEF	miNSC10	OK	87.7365	181.893	1.05184	5.96692	5e-05	0.000132253	yes
XLOC_027584	XLOC_027584	Cox6b2	chr7:4751681-4753094	MEF	miNSC10	OK	28.523	2.97693	-3.26023	-6.19527	5e-05	0.000132253	yes
XLOC_026814	XLOC_026814	Cox7a1	chr7:30184170-30186030	MEF	miNSC10	OK	4.61843	2.01795	-1.19451	-1.47038	0.01155	0.0228822	yes
XLOC_032184	XLOC_032184	Cox7a2	chr9:79751019-79759853	MEF	miNSC10	OK	123.265	275.227	1.15886	6.68301	5e-05	0.000132253	yes
XLOC_007767	XLOC_007767	Cox7c	chr13:86044797-86046795	MEF	miNSC10	OK	80.5107	166.014	1.04406	5.6131	5e-05	0.000132253	yes
XLOC_015367	XLOC_015367	Cox8a	chr19:7215157-7217616	MEF	miNSC10	OK	358.012	717.598	1.00317	6.12685	5e-05	0.000132253	yes
XLOC_028675	XLOC_028675	Cox8b	chr7:140898941-140900446	MEF	miNSC10	OK	1.12475	3.4918	1.63437	1.49006	0.0271	0.0493741	yes
XLOC_018614	XLOC_018614	Cp	chr3:19957053-20035310	MEF	miNSC10	OK	2.79552	38.5824	3.78676	13.7005	5e-05	0.000132253	yes
XLOC_024746	XLOC_024746	Cpa2	chr6:30541641-30564473	MEF	miNSC10	OK	1.34319	0.16809	-2.99836	-3.22963	0.0004	0.000982178	yes
XLOC_025397	XLOC_025397	Cpa4	chr6:30568375-30591747	MEF	miNSC10	OK	4.14617	0.0295823	-7.1309	-2.38556	0.007	0.014451	yes
XLOC_028210	XLOC_028210	Cpeb1	chr7:81347023-81455969	MEF	miNSC10	OK	12.7667	2.57245	-2.31117	-10.6054	5e-05	0.000132253	yes
XLOC_023667	XLOC_023667	Cpeb2	chr5:43151685-43289953	MEF	miNSC10	OK	2.25298	0.646387	-1.80136	-3.03596	5e-05	0.000132253	yes
XLOC_023666	XLOC_023666	Cpeb2	chr5:43151685-43289953	MEF	miNSC10	OK	2.32932	0.695254	-1.7443	-2.8992	5e-05	0.000132253	yes
XLOC_003626	XLOC_003626	Cpeb4	chr11:31870939-31937509	MEF	miNSC10	OK	10.4928	23.1052	1.13882	6.38468	5e-05	0.000132253	yes
XLOC_024712	XLOC_024712	Cped1	chr6:21985807-22256495	MEF	miNSC10	OK	34.8666	1.05892	-5.04118	-23.446	5e-05	0.000132253	yes
XLOC_007155	XLOC_007155	Cplx2	chr13:54302658-54383962	MEF	miNSC10	OK	1.97913	10.7936	2.44723	6.16502	5e-05	0.000132253	yes
XLOC_029911	XLOC_029911	Cpne7	chr8:123117373-123135185	MEF	miNSC10	OK	0.227922	2.33092	3.35429	6.01239	5e-05	0.000132253	yes
XLOC_010345	XLOC_010345	Cpne8	chr15:90487480-90679664	MEF	miNSC10	OK	29.3703	86.0348	1.55056	5.85642	5e-05	0.000132253	yes
XLOC_011250	XLOC_011250	Cpped1	chr16:11803720-11930594	MEF	miNSC10	OK	13.1514	4.8582	-1.43672	-7.26382	5e-05	0.000132253	yes
XLOC_021216	XLOC_021216	Cpsf3l	chr4:155869566-155907638	MEF	miNSC10	OK	15.0237	34.6594	1.20601	3.9052	5e-05	0.000132253	yes
XLOC_023465	XLOC_023465	Cpsf4	chr5:145167212-145182138	MEF	miNSC10	OK	12.4294	26.1976	1.07567	5.47688	5e-05	0.000132253	yes
XLOC_014880	XLOC_014880	Cpt1a	chr19:3323300-3388114	MEF	miNSC10	OK	44.2532	11.7892	-1.90832	-11.1417	5e-05	0.000132253	yes
XLOC_021554	XLOC_021554	Cpt2	chr4:107903981-107923589	MEF	miNSC10	OK	11.7367	5.1551	-1.18696	-5.73525	5e-05	0.000132253	yes
XLOC_017626	XLOC_017626	Cpxm1	chr2:130390774-130397629	MEF	miNSC10	OK	48.1008	7.81435	-2.62186	-14.1149	5e-05	0.000132253	yes
XLOC_028623	XLOC_028623	Cpxm2	chr7:132042809-132154741	MEF	miNSC10	OK	2.72306	0	#NAME?	nan	5e-05	0.000132253	yes
XLOC_023635	XLOC_023635	Cpz	chr5:35500765-35525626	MEF	miNSC10	OK	28.9265	0.077032	-8.55272	-7.79627	0.0001	0.000259035	yes
XLOC_031350	XLOC_031350	Crabp1	chr9:54764747-54773110	MEF	miNSC10	OK	417.368	0.756456	-9.10785	-12.1579	5e-05	0.000132253	yes
XLOC_018796	XLOC_018796	Crabp2	chr3:87948692-87953372	MEF	miNSC10	OK	22.2396	0.411009	-5.75782	-8.73522	5e-05	0.000132253	yes
XLOC_025212	XLOC_025212	Cracr2a	chr6:127577912-127630757	MEF	miNSC10	OK	2.0878	0.429995	-2.27959	-3.62953	5e-05	0.000132253	yes
XLOC_027518	XLOC_027518	Cracr2b	chr7:141461093-141467011	MEF	miNSC10	OK	4.91267	1.41293	-1.79782	-5.61772	5e-05	0.000132253	yes
XLOC_001095	XLOC_001095	Crb1	chr1:139197576-139377076	MEF	miNSC10	OK	0.0743235	1.59932	4.4275	6.89886	5e-05	0.000132253	yes
XLOC_020628	XLOC_020628	Creb3	chr4:43562633-43587617	MEF	miNSC10	OK	52.0476	24.2138	-1.104	-4.23267	5e-05	0.000132253	yes
XLOC_017416	XLOC_017416	Creb3l1	chr2:91982327-92024170	MEF	miNSC10	OK	4.60053	0.0756144	-5.927	-5.50393	0.0001	0.000259035	yes
XLOC_025420	XLOC_025420	Creb3l2	chr6:37327168-37442148	MEF	miNSC10	OK	9.92682	4.55828	-1.12284	-5.58127	5e-05	0.000132253	yes
XLOC_019426	XLOC_019426	Creb3l4	chr3:90237497-90243512	MEF	miNSC10	OK	1.0931	0.542129	-1.01171	-1.81996	0.0023	0.00517557	yes
XLOC_024890	XLOC_024890	Creb5	chr6:53573370-53698201	MEF	miNSC10	OK	2.0476	8.34023	2.02615	10.6632	5e-05	0.000132253	yes
XLOC_025253	XLOC_025253	Crebl2	chr6:134830198-134858926	MEF	miNSC10	OK	5.92184	1.45785	-2.02221	-8.40655	5e-05	0.000132253	yes
XLOC_012719	XLOC_012719	Crebrf	chr17:26715649-26776726	MEF	miNSC10	OK	10.901	2.86893	-1.92588	-10.936	5e-05	0.000132253	yes
XLOC_000519	XLOC_000519	Creg1	chr1:165763779-165775304	MEF	miNSC10	OK	53.4809	13.4204	-1.9946	-11.2134	5e-05	0.000132253	yes
XLOC_025104	XLOC_025104	Creld1	chr6:113483568-113493338	MEF	miNSC10	OK	9.89419	21.6327	1.12856	5.8607	5e-05	0.000132253	yes
XLOC_006239	XLOC_006239	Crip2	chr12:113140235-113145602	MEF	miNSC10	OK	36.7398	127.826	1.79876	10.2921	5e-05	0.000132253	yes
XLOC_000030	XLOC_000030	Crispld1	chr1:17676026-17771853	MEF	miNSC10	OK	40.3626	0.034913	-10.175	-5.45776	0.00015	0.000383584	yes
XLOC_029882	XLOC_029882	Crispld2	chr8:119992469-120052793	MEF	miNSC10	OK	2.77337	0.771999	-1.84497	-6.84966	5e-05	0.000132253	yes
XLOC_029585	XLOC_029585	Crlf1	chr8:70493155-70506739	MEF	miNSC10	OK	28.7802	83.6187	1.53875	6.36215	5e-05	0.000132253	yes
XLOC_022959	XLOC_022959	Crmp1	chr5:37242057-37292163	MEF	miNSC10	OK	1.22891	4.45463	1.85793	6.89076	5e-05	0.000132253	yes
XLOC_032346	XLOC_032346	Crtap	chr9:114368323-114390712	MEF	miNSC10	OK	121.239	43.3595	-1.48344	-8.62603	5e-05	0.000132253	yes
XLOC_016376	XLOC_016376	Cry2	chr2:92403646-92434069	MEF	miNSC10	OK	1.33562	0.638464	-1.06483	-1.71193	0.005	0.0105874	yes
XLOC_011506	XLOC_011506	Crybg3	chr16:59471774-59601014	MEF	miNSC10	OK	9.95494	3.81765	-1.38273	-6.81718	5e-05	0.000132253	yes
XLOC_008951	XLOC_008951	Cryl1	chr14:57275033-57398483	MEF	miNSC10	OK	8.96069	1.96399	-2.18982	-7.55178	5e-05	0.000132253	yes
XLOC_002439	XLOC_002439	Cs	chr10:128337831-128362479	MEF	miNSC10	OK	41.7974	107.605	1.36426	8.20651	5e-05	0.000132253	yes
XLOC_009834	XLOC_009834	Csdc2	chr15:81936758-81950941	MEF	miNSC10	OK	1.66742	7.29066	2.12843	8.28455	5e-05	0.000132253	yes
XLOC_016817	XLOC_016817	Cse1l	chr2:166906095-166946389	MEF	miNSC10	OK	16.7703	65.5239	1.96611	11.8453	5e-05	0.000132253	yes
XLOC_019587	XLOC_019587	Csf1	chr3:107741047-107760469	MEF	miNSC10	OK	32.6822	10.3129	-1.66405	-8.99383	5e-05	0.000132253	yes
XLOC_014290	XLOC_014290	Csf1r	chr18:61105571-61131139	MEF	miNSC10	OK	63.7284	0.1299	-8.93839	-15.9792	5e-05	0.000132253	yes
XLOC_015664	XLOC_015664	Csf2ra	chr19:61223989-61228418	MEF	miNSC10	OK	20.504	10.0754	-1.02507	-4.70473	5e-05	0.000132253	yes
XLOC_009786	XLOC_009786	Csf2rb	chr15:78325989-78351001	MEF	miNSC10	OK	1.87588	0.0325136	-5.85038	-0.181797	0.0057	0.0119543	yes
XLOC_020959	XLOC_020959	Csf3r	chr4:126024658-126044975	MEF	miNSC10	OK	1.45435	0.284314	-2.35482	-5.60327	5e-05	0.000132253	yes
XLOC_030164	XLOC_030164	Csgalnact1	chr8:68356670-68735146	MEF	miNSC10	OK	13.127	5.08189	-1.3691	-7.32712	5e-05	0.000132253	yes
XLOC_025752	XLOC_025752	Csgalnact2	chr6:118107451-118139140	MEF	miNSC10	OK	21.7762	7.20829	-1.59502	-9.1562	5e-05	0.000132253	yes
XLOC_030001	XLOC_030001	Csmd1	chr8:15892544-17535385	MEF	miNSC10	OK	3.47171	0.0716486	-5.59856	-8.05056	5e-05	0.000132253	yes
XLOC_010244	XLOC_010244	Csnk1e	chr15:79417774-79442060	MEF	miNSC10	OK	16.7136	35.7098	1.09529	6.25655	5e-05	0.000132253	yes
XLOC_016667	XLOC_016667	Csnk2a1	chr2:152226612-152282480	MEF	miNSC10	OK	47.0197	94.6411	1.0092	5.80226	5e-05	0.000132253	yes
XLOC_031362	XLOC_031362	Cspg4	chr9:56865103-56899870	MEF	miNSC10	OK	15.7478	6.52201	-1.27176	-7.42464	5e-05	0.000132253	yes
XLOC_031661	XLOC_031661	Cspg5	chr9:110243782-110262576	MEF	miNSC10	OK	1.90848	13.338	2.80505	13.0529	5e-05	0.000132253	yes
XLOC_032370	XLOC_032370	Csrnp1	chr9:119971155-119984658	MEF	miNSC10	OK	3.68282	1.26813	-1.53811	-5.65468	5e-05	0.000132253	yes
XLOC_016176	XLOC_016176	Csrnp3	chr2:65845766-66031546	MEF	miNSC10	OK	0.646858	1.38696	1.1004	5.08605	5e-05	0.000132253	yes
XLOC_000420	XLOC_000420	Csrp1	chr1:135729196-135752229	MEF	miNSC10	OK	41.2335	13.0324	-1.66172	-9.11501	5e-05	0.000132253	yes
XLOC_002338	XLOC_002338	Csrp2	chr10:110920175-110939693	MEF	miNSC10	OK	48.6737	14.4716	-1.74992	-8.44043	5e-05	0.000132253	yes
XLOC_017692	XLOC_017692	Cst3	chr2:148871731-148875468	MEF	miNSC10	OK	710.278	177.594	-1.9998	-11.9417	5e-05	0.000132253	yes
XLOC_016650	XLOC_016650	Cst7	chr2:150570414-150578944	MEF	miNSC10	OK	1.81866	0.068948	-4.72122	-3.12152	0.02365	0.043744	yes
XLOC_002148	XLOC_002148	Cstb	chr10:78425669-78427622	MEF	miNSC10	OK	198.879	49.8933	-1.99497	-10.8445	5e-05	0.000132253	yes
XLOC_033214	XLOC_033214	Cstf2	chrX:134059175-134111854	MEF	miNSC10	OK	7.91623	31.0451	1.97148	9.32623	5e-05	0.000132253	yes
XLOC_016408	XLOC_016408	Cstf3	chr2:104590483-104665937	MEF	miNSC10	OK	6.78899	13.6068	1.00305	4.62207	5e-05	0.000132253	yes
XLOC_019134	XLOC_019134	Ctbs	chr3:146450466-146499753	MEF	miNSC10	OK	6.95133	2.03619	-1.77142	-6.77053	5e-05	0.000132253	yes
XLOC_003900	XLOC_003900	Ctdnep1,Gabarap	chr11:69968072-69995295	MEF	miNSC10	OK	337.979	112.291	-1.58969	-8.29309	5e-05	0.000132253	yes
XLOC_027409	XLOC_027409	Ctf1	chr7:127712735-127718187	MEF	miNSC10	OK	8.78763	1.53647	-2.51585	-6.51308	5e-05	0.000132253	yes
XLOC_001958	XLOC_001958	Ctgf	chr10:24595228-24599350	MEF	miNSC10	OK	25.2603	0.185982	-7.08557	-11.4574	5e-05	0.000132253	yes
XLOC_019745	XLOC_019745	Cth	chr3:157894247-157925063	MEF	miNSC10	OK	2.33702	29.2594	3.64616	15.2973	5e-05	0.000132253	yes
XLOC_014614	XLOC_014614	Ctif	chr18:75431122-75697696	MEF	miNSC10	OK	1.6893	6.48832	1.94141	8.59115	5e-05	0.000132253	yes
XLOC_007665	XLOC_007665	Ctla2b	chr13:60895284-60897447	MEF	miNSC10	OK	13.424	0.0599348	-7.80721	-3.23686	0.0001	0.000259035	yes
XLOC_025586	XLOC_025586	Ctnna2	chr6:76881636-77979667	MEF	miNSC10	OK	4.31493	12.0867	1.48602	6.26753	5e-05	0.000132253	yes
XLOC_009653	XLOC_009653	Ctnnd2	chr15:30172592-31029343	MEF	miNSC10	OK	0.56404	32.896	5.86597	22.7429	5e-05	0.000132253	yes
XLOC_004832	XLOC_004832	Ctns	chr11:73183029-73199019	MEF	miNSC10	OK	11.6802	4.10334	-1.5092	-7.64712	5e-05	0.000132253	yes
XLOC_030408	XLOC_030408	Ctrb1	chr8:111686509-111691010	MEF	miNSC10	OK	0	2.56761	inf	nan	5e-05	0.000132253	yes
XLOC_016802	XLOC_016802	Ctsa	chr2:164830729-164857708	MEF	miNSC10	OK	108.847	25.4884	-2.09439	-10.4605	5e-05	0.000132253	yes
XLOC_008520	XLOC_008520	Ctsb	chr14:63122461-63179578	MEF	miNSC10	OK	296.547	30.36	-3.28801	-13.6622	5e-05	0.000132253	yes
XLOC_027107	XLOC_027107	Ctsc	chr7:88278092-88310875	MEF	miNSC10	OK	40.3041	0.0313361	-10.3289	-5.61695	0.003	0.00659341	yes
XLOC_028707	XLOC_028707	Ctsd	chr7:142375915-142387870	MEF	miNSC10	OK	1132.8	207.24	-2.45051	-13.9896	5e-05	0.000132253	yes
XLOC_014906	XLOC_014906	Ctsf	chr19:4855128-4860912	MEF	miNSC10	OK	50.4818	16.5638	-1.60773	-8.96457	5e-05	0.000132253	yes
XLOC_031529	XLOC_031529	Ctsh	chr9:90054266-90076095	MEF	miNSC10	OK	14.5283	0.586017	-4.63178	-10.9952	5e-05	0.000132253	yes
XLOC_018915	XLOC_018915	Ctsk	chr3:95499209-95509387	MEF	miNSC10	OK	299.571	0.468116	-9.32182	-19.7714	5e-05	0.000132253	yes
XLOC_018763	XLOC_018763	Ctso	chr3:81932615-81956725	MEF	miNSC10	OK	13.0283	5.79354	-1.16913	-6.4918	5e-05	0.000132253	yes
XLOC_017876	XLOC_017876	Ctsz	chr2:174415803-174438992	MEF	miNSC10	OK	252.034	9.59513	-4.71518	-13.4998	5e-05	0.000132253	yes
XLOC_029744	XLOC_029744	Cx3cl1	chr8:94772179-94782426	MEF	miNSC10	OK	2.82116	8.12912	1.52681	7.0369	5e-05	0.000132253	yes
XLOC_032372	XLOC_032372	Cx3cr1	chr9:120048682-120068296	MEF	miNSC10	OK	16.5654	0.120758	-7.09991	-12.7598	5e-05	0.000132253	yes
XLOC_011133	XLOC_011133	Cxadr	chr16:78301670-78359785	MEF	miNSC10	OK	2.06892	11.5631	2.48258	9.40378	5e-05	0.000132253	yes
XLOC_025132	XLOC_025132	Cxcl12	chr6:117168534-117181368	MEF	miNSC10	OK	45.4588	2.39488	-4.24654	-17.6882	5e-05	0.000132253	yes
XLOC_007638	XLOC_007638	Cxcl14	chr13:56288642-56296551	MEF	miNSC10	OK	11.4396	0.769652	-3.89369	-10.1154	5e-05	0.000132253	yes
XLOC_004803	XLOC_004803	Cxcl16	chr11:70454233-70466199	MEF	miNSC10	OK	13.1773	0.118787	-6.79354	-9.05837	5e-05	0.000132253	yes
XLOC_023099	XLOC_023099	Cxcl2	chr5:90903898-90906022	MEF	miNSC10	OK	2.949	0	#NAME?	nan	5e-05	0.000132253	yes
XLOC_023093	XLOC_023093	Cxcl5	chr5:90759297-90761625	MEF	miNSC10	OK	2.11002	0.0343381	-5.9413	-3.30457	0.00265	0.00588151	yes
XLOC_001035	XLOC_001035	Cxcr4	chr1:128588198-128592299	MEF	miNSC10	OK	10.4255	1.81936	-2.51862	-9.74189	5e-05	0.000132253	yes
XLOC_032997	XLOC_032997	Cxx1c	chrX:53607921-53609134	MEF	miNSC10	OK	9.19829	3.89473	-1.23984	-4.09165	5e-05	0.000132253	yes
XLOC_014157	XLOC_014157	Cxxc5	chr18:35829747-35861692	MEF	miNSC10	OK	16.5203	37.1837	1.17043	6.52989	5e-05	0.000132253	yes
XLOC_005205	XLOC_005205	Cyb561	chr11:105933703-105944147	MEF	miNSC10	OK	1.40508	0.0231029	-5.92643	-3.24887	0.00265	0.00588151	yes
XLOC_014375	XLOC_014375	Cyb5a	chr18:84851413-84880111	MEF	miNSC10	OK	126.31	62.618	-1.01232	-5.33257	5e-05	0.000132253	yes
XLOC_029822	XLOC_029822	Cyb5b	chr8:107150660-107187470	MEF	miNSC10	OK	21.3802	58.9558	1.46336	8.81485	5e-05	0.000132253	yes
XLOC_000409	XLOC_000409	Cyb5r1	chr1:134405465-134411738	MEF	miNSC10	OK	77.507	32.826	-1.23949	-7.07173	5e-05	0.000132253	yes
XLOC_010296	XLOC_010296	Cyb5r3	chr15:83153500-83172208	MEF	miNSC10	OK	56.9933	28.2215	-1.014	-5.9344	5e-05	0.000132253	yes
XLOC_033411	XLOC_033411	Cybb	chrX:9435253-9469324	MEF	miNSC10	OK	25.5123	0.0136753	-10.8654	-8.44382	0.00985	0.0197846	yes
XLOC_016202	XLOC_016202	Cybrd1	chr2:71118053-71142926	MEF	miNSC10	OK	1.67867	0.155373	-3.43351	-7.86349	5e-05	0.000132253	yes
XLOC_009761	XLOC_009761	Cyc1	chr15:76343522-76345934	MEF	miNSC10	OK	38.3582	113.689	1.56749	8.9237	5e-05	0.000132253	yes
XLOC_025491	XLOC_025491	Cycs	chr6:50562562-50566474	MEF	miNSC10	OK	16.5105	44.9612	1.44529	8.70109	5e-05	0.000132253	yes
XLOC_005299	XLOC_005299	Cygb	chr11:116645594-116654313	MEF	miNSC10	OK	8.30925	0.0405921	-7.67738	-5.59538	0.0106	0.0211539	yes
XLOC_031380	XLOC_031380	Cyp11a1	chr9:58015016-58027023	MEF	miNSC10	OK	2.77032	0	#NAME?	nan	5e-05	0.000132253	yes
XLOC_010160	XLOC_010160	Cyp11b1	chr15:74834891-74841643	MEF	miNSC10	OK	1.50765	0	#NAME?	nan	5e-05	0.000132253	yes
XLOC_013656	XLOC_013656	Cyp1b1	chr17:79706952-79715041	MEF	miNSC10	OK	13.6653	0.287207	-5.57228	-17.2663	5e-05	0.000132253	yes
XLOC_000205	XLOC_000205	Cyp27a1	chr1:74713314-74737890	MEF	miNSC10	OK	4.32894	0.294494	-3.8777	-6.61458	5e-05	0.000132253	yes
XLOC_026743	XLOC_026743	Cyp2b13	chr7:26061494-26096196	MEF	miNSC10	OK	0	1.01524	inf	nan	5e-05	0.000132253	yes
XLOC_010282	XLOC_010282	Cyp2d22	chr15:82370526-82380260	MEF	miNSC10	OK	1.18955	0.0656113	-4.18033	-4.24902	0.0001	0.000259035	yes
XLOC_021522	XLOC_021522	Cyp2j6	chr4:96516137-96553651	MEF	miNSC10	OK	10.5531	3.67239	-1.52288	-8.02697	5e-05	0.000132253	yes
XLOC_021523	XLOC_021523	Cyp2j9	chr4:96568428-96591485	MEF	miNSC10	OK	5.69968	2.56883	-1.14977	-4.83273	5e-05	0.000132253	yes
XLOC_028497	XLOC_028497	Cyp2r1	chr7:114549711-114562972	MEF	miNSC10	OK	2.20115	0.519347	-2.08349	-3.10872	5e-05	0.000132253	yes
XLOC_012940	XLOC_012940	Cyp39a1	chr17:43667371-43751431	MEF	miNSC10	OK	0.586811	1.88523	1.68378	5.49131	5e-05	0.000132253	yes
XLOC_006171	XLOC_006171	Cyp46a1	chr12:108334380-108362234	MEF	miNSC10	OK	2.85121	0.943647	-1.59525	-3.85286	5e-05	0.000132253	yes
XLOC_021582	XLOC_021582	Cyp4b1	chr4:115624727-115647705	MEF	miNSC10	OK	2.23257	0	#NAME?	nan	5e-05	0.000132253	yes
XLOC_013346	XLOC_013346	Cyp4f14	chr17:32905069-32917342	MEF	miNSC10	OK	0.116479	2.25964	4.27795	4.17415	5e-05	0.000132253	yes
XLOC_012781	XLOC_012781	Cyp4f17	chr17:32506461-32530181	MEF	miNSC10	OK	11.0403	3.55089	-1.63653	-4.28437	5e-05	0.000132253	yes
XLOC_030114	XLOC_030114	Cyp4v3	chr8:45305801-45333196	MEF	miNSC10	OK	9.16707	0.616207	-3.89497	-13.1746	5e-05	0.000132253	yes
XLOC_023511	XLOC_023511	Cyp51	chr5:3927966-4104697	MEF	miNSC10	OK	23.4905	171	2.86385	11.9856	5e-05	0.000132253	yes
XLOC_019195	XLOC_019195	Cyp7b1	chr3:18071840-18243338	MEF	miNSC10	OK	8.7003	1.07556	-3.01597	-11.1519	5e-05	0.000132253	yes
XLOC_019714	XLOC_019714	Cyr61	chr3:145644739-145650018	MEF	miNSC10	OK	337.651	12.2712	-4.78218	-23.8795	5e-05	0.000132253	yes
XLOC_006302	XLOC_006302	Cys1	chr12:24665837-24681795	MEF	miNSC10	OK	2.58406	0.631129	-2.03363	-4.44681	5e-05	0.000132253	yes
XLOC_014162	XLOC_014162	Cystm1	chr18:36348623-36403095	MEF	miNSC10	OK	3.26529	12.1694	1.89798	5.5333	5e-05	0.000132253	yes
XLOC_023449	XLOC_023449	Cyth3	chr5:143622446-143710304	MEF	miNSC10	OK	31.4022	11.6702	-1.42804	-8.07766	5e-05	0.000132253	yes
XLOC_004183	XLOC_004183	D030028A08Rik	chr11:96944145-96977688	MEF	miNSC10	OK	1.73925	0.644564	-1.43207	-3.474	5e-05	0.000132253	yes
XLOC_015072	XLOC_015072	D030056L22Rik	chr19:18713235-18718428	MEF	miNSC10	OK	9.98772	40.5307	2.02079	10.6058	5e-05	0.000132253	yes
XLOC_002247	XLOC_002247	D10Wsu102e	chr10:83360220-83375058	MEF	miNSC10	OK	6.85553	17.0114	1.31116	6.64735	5e-05	0.000132253	yes
XLOC_013393	XLOC_013393	D17H6S56E-5	chr17:34996723-35000746	MEF	miNSC10	OK	13.7402	63.4798	2.20789	12.9565	5e-05	0.000132253	yes
XLOC_000318	XLOC_000318	D2hgdh	chr1:93825239-93854143	MEF	miNSC10	OK	7.94456	0.161367	-5.62155	-10.3455	5e-05	0.000132253	yes
XLOC_017055	XLOC_017055	D2Wsu81e	chr2:30171523-30178459	MEF	miNSC10	OK	13.0835	27.2244	1.05715	5.25965	5e-05	0.000132253	yes
XLOC_033251	XLOC_033251	D330045A20Rik	chrX:139480366-139554580	MEF	miNSC10	OK	0.211662	1.17805	2.47657	5.64764	5e-05	0.000132253	yes
XLOC_006160	XLOC_006160	D430019H16Rik	chr12:105453855-105493095	MEF	miNSC10	OK	0.455385	3.00915	2.7242	10.2775	5e-05	0.000132253	yes
XLOC_019355	XLOC_019355	D930015E06Rik	chr3:83898074-84040178	MEF	miNSC10	OK	5.86951	12.786	1.12325	6.21363	5e-05	0.000132253	yes
XLOC_006006	XLOC_006006	Daam1	chr12:71831067-71992378	MEF	miNSC10	OK	6.08297	13.4883	1.14886	6.58401	5e-05	0.000132253	yes
XLOC_013543	XLOC_013543	Daam2	chr17:49428363-49564337	MEF	miNSC10	OK	3.81516	0.446091	-3.09634	-6.40523	5e-05	0.000132253	yes
XLOC_020808	XLOC_020808	Dab1	chr4:104367537-104744844	MEF	miNSC10	OK	0.299692	9.47675	4.98284	7.05035	5e-05	0.000132253	yes
XLOC_009610	XLOC_009610	Dab2	chr15:6299788-6440951	MEF	miNSC10	OK	43.0869	1.72412	-4.64332	-22.8012	5e-05	0.000132253	yes
XLOC_033196	XLOC_033196	Dach2	chrX:113297509-113836386	MEF	miNSC10	OK	0.350595	1.37323	1.9697	5.7276	5e-05	0.000132253	yes
XLOC_006004	XLOC_006004	Dact1	chr12:71309883-71320107	MEF	miNSC10	OK	12.3951	2.39095	-2.37412	-11.0456	5e-05	0.000132253	yes
XLOC_026611	XLOC_026611	Dact3	chr7:16875316-16887301	MEF	miNSC10	OK	33.8373	12.3773	-1.45092	-7.89122	5e-05	0.000132253	yes
XLOC_015398	XLOC_015398	Dagla	chr19:10245264-10304877	MEF	miNSC10	OK	1.41567	0.513449	-1.46319	-5.05471	5e-05	0.000132253	yes
XLOC_009655	XLOC_009655	Dap	chr15:31224384-31274338	MEF	miNSC10	OK	30.096	4.31958	-2.80061	-12.0436	5e-05	0.000132253	yes
XLOC_007196	XLOC_007196	Dapk1	chr13:60601946-60763196	MEF	miNSC10	OK	21.8108	3.25543	-2.74412	-14.7763	5e-05	0.000132253	yes
XLOC_019689	XLOC_019689	Dapp1	chr3:137931005-137981549	MEF	miNSC10	OK	4.19055	0.158087	-4.72834	-8.90607	5e-05	0.000132253	yes
XLOC_001169	XLOC_001169	Dars2	chr1:161034426-161070632	MEF	miNSC10	OK	4.47852	11.5178	1.36277	2.76033	5e-05	0.000132253	yes
XLOC_023522	XLOC_023522	Dbf4	chr5:8395122-8422716	MEF	miNSC10	OK	4.50619	44.7241	3.31107	17.1741	5e-05	0.000132253	yes
XLOC_001018	XLOC_001018	Dbi	chr1:120113249-120121096	MEF	miNSC10	OK	193.693	650.366	1.74748	10.3904	5e-05	0.000132253	yes
XLOC_016789	XLOC_016789	Dbndd2,Sys1	chr2:164460970-164493518	MEF	miNSC10	OK	28.9055	62.5062	1.11265	5.56221	5e-05	0.000132253	yes
XLOC_019034	XLOC_019034	Dbt	chr3:116513078-116549981	MEF	miNSC10	OK	4.33715	9.59326	1.14527	5.98799	5e-05	0.000132253	yes
XLOC_033496	XLOC_033496	Dcaf12l1	chrX:44786566-44790197	MEF	miNSC10	OK	10.1394	0.0255925	-8.63004	-5.94448	0.0059	0.0123341	yes
XLOC_033495	XLOC_033495	Dcaf12l2	chrX:44365456-44368337	MEF	miNSC10	OK	2.5128	0.0236582	-6.73081	-4.68984	0.0221	0.041209	yes
XLOC_006054	XLOC_006054	Dcaf4	chr12:83520465-83542399	MEF	miNSC10	OK	15.2166	7.33101	-1.05357	-5.30547	5e-05	0.000132253	yes
XLOC_002025	XLOC_002025	Dcbld1	chr10:52233618-52321377	MEF	miNSC10	OK	1.35076	7.32655	2.43937	9.9433	5e-05	0.000132253	yes
XLOC_014603	XLOC_014603	Dcc	chr18:71253555-72351089	MEF	miNSC10	OK	0.236334	10.9477	5.53366	9.17594	5e-05	0.000132253	yes
XLOC_023084	XLOC_023084	Dck	chr5:88765012-88783277	MEF	miNSC10	OK	6.80836	24.8249	1.86641	10.3334	5e-05	0.000132253	yes
XLOC_019372	XLOC_019372	Dclk2	chr3:86785901-86920884	MEF	miNSC10	OK	9.00183	51.8043	2.52478	11.9281	5e-05	0.000132253	yes
XLOC_019556	XLOC_019556	Dclre1b	chr3:103800604-103822025	MEF	miNSC10	OK	1.62437	3.9277	1.2738	3.45056	5e-05	0.000132253	yes
XLOC_002305	XLOC_002305	Dcn	chr10:97479499-97518162	MEF	miNSC10	OK	1028.54	1.16495	-9.78612	-34.8494	5e-05	0.000132253	yes
XLOC_031884	XLOC_031884	Dcps	chr9:35046514-35176034	MEF	miNSC10	OK	11.7869	37.2849	1.66141	4.93257	5e-05	0.000132253	yes
XLOC_028584	XLOC_028584	Dctpp1	chr7:127256958-127260667	MEF	miNSC10	OK	23.9421	161.535	2.75423	13.5468	5e-05	0.000132253	yes
XLOC_028520	XLOC_028520	Dcun1d3	chr7:119794085-119895745	MEF	miNSC10	OK	8.45204	3.57134	-1.24283	-5.01028	5e-05	0.000132253	yes
XLOC_023036	XLOC_023036	Dcun1d4	chr5:73481054-73560875	MEF	miNSC10	OK	4.5845	11.2005	1.28873	5.45848	5e-05	0.000132253	yes
XLOC_033800	XLOC_033800	Dcx	chrX:143855841-143933219	MEF	miNSC10	OK	0.0742764	1.82262	4.61697	10.1549	5e-05	0.000132253	yes
XLOC_005355	XLOC_005355	Dcxr	chr11:120724852-120727281	MEF	miNSC10	OK	42.6199	14.7222	-1.53353	-7.15791	5e-05	0.000132253	yes
XLOC_019126	XLOC_019126	Ddah1	chr3:145758691-145894277	MEF	miNSC10	OK	5.99152	31.8271	2.40926	13.3703	5e-05	0.000132253	yes
XLOC_030056	XLOC_030056	Ddhd2	chr8:25601600-25754313	MEF	miNSC10	OK	16.8402	7.2486	-1.21613	-3.94818	5e-05	0.000132253	yes
XLOC_028266	XLOC_028266	Ddias	chr7:92857433-92874232	MEF	miNSC10	OK	3.43237	8.10252	1.23917	6.393	5e-05	0.000132253	yes
XLOC_002407	XLOC_002407	Ddit3	chr10:127290532-127311786	MEF	miNSC10	OK	84.9402	37.067	-1.19631	-2.6886	5e-05	0.000132253	yes
XLOC_002652	XLOC_002652	Ddit4	chr10:59949674-59951770	MEF	miNSC10	OK	17.4522	41.4944	1.24951	6.8881	5e-05	0.000132253	yes
XLOC_019097	XLOC_019097	Ddit4l	chr3:137623671-137628332	MEF	miNSC10	OK	7.38799	3.54702	-1.05857	-5.01943	5e-05	0.000132253	yes
XLOC_013414	XLOC_013414	Ddr1	chr17:35681439-35704139	MEF	miNSC10	OK	14.4842	42.5805	1.55572	9.02906	5e-05	0.000132253	yes
XLOC_013039	XLOC_013039	Ddx11	chr17:66123519-66153689	MEF	miNSC10	OK	2.4465	17.7927	2.86249	14.3324	5e-05	0.000132253	yes
XLOC_019567	XLOC_019567	Ddx20	chr3:105678461-105687571	MEF	miNSC10	OK	8.15557	18.9779	1.21846	6.65728	5e-05	0.000132253	yes
XLOC_002675	XLOC_002675	Ddx21	chr10:62580185-62602298	MEF	miNSC10	OK	17.3996	60.8353	1.80586	10.8147	5e-05	0.000132253	yes
XLOC_031888	XLOC_031888	Ddx25	chr9:35540354-35558470	MEF	miNSC10	OK	0.687877	22.3297	5.02067	12.4845	5e-05	0.000132253	yes
XLOC_016818	XLOC_016818	Ddx27	chr2:167015312-167034945	MEF	miNSC10	OK	13.4759	31.3923	1.22004	6.89235	5e-05	0.000132253	yes
XLOC_021299	XLOC_021299	Ddx58	chr4:40203776-40239825	MEF	miNSC10	OK	34.9917	3.94204	-3.15	-17.5045	5e-05	0.000132253	yes
XLOC_029549	XLOC_029549	Ddx60	chr8:61928086-62038290	MEF	miNSC10	OK	17.6068	0.222274	-6.30765	-13.5932	5e-05	0.000132253	yes
XLOC_012739	XLOC_012739	Def6	chr17:28127350-28301469	MEF	miNSC10	OK	13.1802	0.55817	-4.56152	-5.845	5e-05	0.000132253	yes
XLOC_007578	XLOC_007578	Dek	chr13:47043498-47106221	MEF	miNSC10	OK	29.5498	68.9371	1.22213	5.61002	5e-05	0.000132253	yes
XLOC_025432	XLOC_025432	Dennd2a	chr6:39462272-39557834	MEF	miNSC10	OK	13.9997	47.16	1.75216	10.2403	5e-05	0.000132253	yes
XLOC_018977	XLOC_018977	Dennd2c	chr3:103127555-103169733	MEF	miNSC10	OK	3.99924	0.766095	-2.38413	-9.81378	5e-05	0.000132253	yes
XLOC_025964	XLOC_025964	Dennd5b	chr6:148988068-149101680	MEF	miNSC10	OK	1.30681	5.97056	2.19181	11.6788	5e-05	0.000132253	yes
XLOC_019161	XLOC_019161	Depdc1a	chr3:159495432-159529955	MEF	miNSC10	OK	1.20898	18.3821	3.92644	16.6962	5e-05	0.000132253	yes
XLOC_007338	XLOC_007338	Depdc1b	chr13:108316336-108389557	MEF	miNSC10	OK	0.494067	10.3619	4.39043	11.4908	5e-05	0.000132253	yes
XLOC_022924	XLOC_022924	Depdc5	chr5:32863720-32994233	MEF	miNSC10	OK	3.93164	8.22496	1.06488	4.97978	5e-05	0.000132253	yes
XLOC_009705	XLOC_009705	Deptor	chr15:55099916-55259273	MEF	miNSC10	OK	1.81425	3.71583	1.03431	1.85277	0.00135	0.00312839	yes
XLOC_025271	XLOC_025271	Dera	chr6:137754576-137837872	MEF	miNSC10	OK	13.0802	2.46408	-2.40826	-9.58451	5e-05	0.000132253	yes
XLOC_028286	XLOC_028286	Dgat2	chr7:99153662-99182713	MEF	miNSC10	OK	1.67252	8.98956	2.42623	9.28441	5e-05	0.000132253	yes
XLOC_003004	XLOC_003004	Dgka	chr10:128706257-128744056	MEF	miNSC10	OK	8.0044	2.04422	-1.96924	-8.42447	5e-05	0.000132253	yes
XLOC_005926	XLOC_005926	Dgkb	chr12:37880680-38634351	MEF	miNSC10	OK	0.281483	4.44434	3.98085	14.1562	5e-05	0.000132253	yes
XLOC_004980	XLOC_004980	Dgke	chr11:89037475-89060748	MEF	miNSC10	OK	4.78044	2.0926	-1.19185	-4.28107	5e-05	0.000132253	yes
XLOC_025419	XLOC_025419	Dgki	chr6:36837669-37299976	MEF	miNSC10	OK	1.39481	7.38644	2.40482	8.37739	5e-05	0.000132253	yes
XLOC_020813	XLOC_020813	Dhcr24	chr4:106561037-106589227	MEF	miNSC10	OK	10.3658	62.9208	2.6017	12.4897	5e-05	0.000132253	yes
XLOC_027538	XLOC_027538	Dhcr7	chr7:143823166-143848410	MEF	miNSC10	OK	4.14933	23.3776	2.49418	12.139	5e-05	0.000132253	yes
XLOC_007283	XLOC_007283	Dhfr	chr13:92211321-92389744	MEF	miNSC10	OK	1.43172	8.89552	2.63533	8.42766	5e-05	0.000132253	yes
XLOC_004011	XLOC_004011	Dhrs13	chr11:78032312-78037864	MEF	miNSC10	OK	8.5038	18.7087	1.13753	5.56696	5e-05	0.000132253	yes
XLOC_021131	XLOC_021131	Dhrs3	chr4:144892826-144928111	MEF	miNSC10	OK	35.2963	0.118487	-8.21865	-7.70162	5e-05	0.000132253	yes
XLOC_013660	XLOC_013660	Dhx57	chr17:80238298-80297476	MEF	miNSC10	OK	15.0387	7.05885	-1.09117	-5.27811	5e-05	0.000132253	yes
XLOC_005135	XLOC_005135	Dhx58	chr11:100694692-100704271	MEF	miNSC10	OK	23.8377	0.446594	-5.73814	-12.463	5e-05	0.000132253	yes
XLOC_009082	XLOC_009082	Diap3	chr14:86655365-87141182	MEF	miNSC10	OK	2.16764	14.8894	2.78009	13.2829	5e-05	0.000132253	yes
XLOC_007602	XLOC_007602	Diras2	chr13:52504374-52530836	MEF	miNSC10	OK	0.0826669	1.26879	3.94	6.12348	5e-05	0.000132253	yes
XLOC_009088	XLOC_009088	Dis3	chr14:99046376-99254494	MEF	miNSC10	OK	8.49306	17.9628	1.08066	4.16293	5e-05	0.000132253	yes
XLOC_016466	XLOC_016466	Disp2	chr2:118779718-118795175	MEF	miNSC10	OK	0.0442369	1.52835	5.11058	6.80461	5e-05	0.000132253	yes
XLOC_032020	XLOC_032020	Dixdc1	chr9:50662552-50727984	MEF	miNSC10	OK	4.60408	1.11449	-2.04653	-9.56772	5e-05	0.000132253	yes
XLOC_033084	XLOC_033084	Dkc1	chrX:75095853-75131016	MEF	miNSC10	OK	8.83476	39.6033	2.16436	7.8612	5e-05	0.000132253	yes
XLOC_019081	XLOC_019081	Dkk2	chr3:132085291-132180304	MEF	miNSC10	OK	10.432	0.130299	-6.32306	-12.201	5e-05	0.000132253	yes
XLOC_028484	XLOC_028484	Dkk3	chr7:112115257-112159057	MEF	miNSC10	OK	26.9176	0.073479	-8.517	-11.8968	5e-05	0.000132253	yes
XLOC_030089	XLOC_030089	Dlc1	chr8:36567501-36953149	MEF	miNSC10	OK	27.0817	1.58423	-4.09547	-19.4858	5e-05	0.000132253	yes
XLOC_008976	XLOC_008976	Dleu7	chr14:62276228-62292979	MEF	miNSC10	OK	0.174127	1.14474	2.7168	3.31092	0.00135	0.00312839	yes
XLOC_013047	XLOC_013047	Dlgap1	chr17:70424791-70821413	MEF	miNSC10	OK	1.06813	0.0730951	-3.86917	-4.86838	5e-05	0.000132253	yes
XLOC_020976	XLOC_020976	Dlgap3	chr4:127169203-127237022	MEF	miNSC10	OK	0.17837	7.83959	5.45784	9.95972	5e-05	0.000132253	yes
XLOC_008833	XLOC_008833	Dlgap5	chr14:47387778-47418407	MEF	miNSC10	OK	2.85802	33.8052	3.56416	17.6048	5e-05	0.000132253	yes
XLOC_006178	XLOC_006178	Dlk1	chr12:109452822-109463417	MEF	miNSC10	OK	147.891	0.0844991	-10.7733	-13.0536	5e-05	0.000132253	yes
XLOC_013172	XLOC_013172	Dll1	chr17:15367353-15375823	MEF	miNSC10	OK	1.40552	8.30466	2.56281	9.71649	5e-05	0.000132253	yes
XLOC_027866	XLOC_027866	Dll3	chr7:28293554-28301785	MEF	miNSC10	OK	0.636355	1.82865	1.52288	3.10579	5e-05	0.000132253	yes
XLOC_033096	XLOC_033096	Dmd	chrX:82948869-85205060	MEF	miNSC10	OK	5.46665	15.2193	1.47717	7.82866	5e-05	0.000132253	yes
XLOC_023151	XLOC_023151	Dmp1	chr5:104197725-104214105	MEF	miNSC10	OK	0.0669404	3.75815	5.811	6.13635	5e-05	0.000132253	yes
XLOC_026639	XLOC_026639	Dmpk	chr7:19083848-19093876	MEF	miNSC10	OK	23.8226	5.42494	-2.13465	-10.3454	5e-05	0.000132253	yes
XLOC_015091	XLOC_015091	Dmrt2	chr19:25672410-25678991	MEF	miNSC10	OK	5.57745	0.0283161	-7.62184	-4.55246	0.00265	0.00588151	yes
XLOC_020846	XLOC_020846	Dmrta2	chr4:109978024-109983684	MEF	miNSC10	OK	0.931407	7.78605	3.06341	8.72938	5e-05	0.000132253	yes
XLOC_026638	XLOC_026638	Dmwd	chr7:19076199-19083661	MEF	miNSC10	OK	11.2521	23.0882	1.03697	5.26511	5e-05	0.000132253	yes
XLOC_032050	XLOC_032050	Dmxl2	chr9:54365157-54501744	MEF	miNSC10	OK	2.26387	5.90714	1.38367	7.8099	5e-05	0.000132253	yes
XLOC_002077	XLOC_002077	Dna2	chr10:62947028-62974188	MEF	miNSC10	OK	1.47398	11.28	2.93597	11.5726	5e-05	0.000132253	yes
XLOC_006395	XLOC_006395	Dnaaf2	chr12:69189100-69199868	MEF	miNSC10	OK	3.21647	11.6222	1.85333	6.39494	5e-05	0.000132253	yes
XLOC_027573	XLOC_027573	Dnaaf3	chr7:4522956-4532442	MEF	miNSC10	OK	1.04372	0.519666	-1.00608	-2.06971	0.0017	0.00388858	yes
XLOC_029660	XLOC_029660	Dnajb1	chr8:83608174-83614953	MEF	miNSC10	OK	39.9603	13.2338	-1.59434	-8.58916	5e-05	0.000132253	yes
XLOC_000213	XLOC_000213	Dnajb2	chr1:75236422-75245782	MEF	miNSC10	OK	11.2965	5.64798	-1.00007	-4.64335	5e-05	0.000132253	yes
XLOC_000946	XLOC_000946	Dnajb3	chr1:88055410-88220366	MEF	miNSC10	OK	3.86115	0.254727	-3.922	-2.39013	0.00485	0.0102927	yes
XLOC_020620	XLOC_020620	Dnajb5	chr4:42949904-42958732	MEF	miNSC10	OK	2.40248	11.419	2.24884	7.36281	5e-05	0.000132253	yes
XLOC_009062	XLOC_009062	Dnajc15	chr14:77824110-77875125	MEF	miNSC10	OK	45.4993	18.143	-1.32643	-5.72927	5e-05	0.000132253	yes
XLOC_023546	XLOC_023546	Dnajc2	chr5:21757276-21785165	MEF	miNSC10	OK	13.3798	28.7546	1.10374	6.26485	5e-05	0.000132253	yes
XLOC_008705	XLOC_008705	Dnajc9	chr14:20384637-20388910	MEF	miNSC10	OK	18.6275	76.9626	2.04672	11.6108	5e-05	0.000132253	yes
XLOC_033625	XLOC_033625	Dnase1l1	chrX:74273187-74282333	MEF	miNSC10	OK	18.5483	2.32971	-2.99306	-11.8434	5e-05	0.000132253	yes
XLOC_029684	XLOC_029684	Dnase2a	chr8:84908623-84911461	MEF	miNSC10	OK	20.2935	8.29231	-1.29117	-6.40396	5e-05	0.000132253	yes
XLOC_000922	XLOC_000922	Dner	chr1:84369838-84696221	MEF	miNSC10	OK	0.971732	7.07532	2.86417	11.1409	5e-05	0.000132253	yes
XLOC_016077	XLOC_016077	Dnm1	chr2:32308274-32353329	MEF	miNSC10	OK	3.09741	0.0458565	-6.07779	-5.63448	0.0005	0.00121628	yes
XLOC_017073	XLOC_017073	Dnm1	chr2:32308274-32353329	MEF	miNSC10	OK	21.7238	0.397931	-5.77061	-8.4436	5e-05	0.000132253	yes
XLOC_000501	XLOC_000501	Dnm3os	chr1:161987301-162478034	MEF	miNSC10	OK	56.0724	0.0837	-9.38785	-18.0044	5e-05	0.000132253	yes
XLOC_031823	XLOC_031823	Dnmt1	chr9:20906945-20959888	MEF	miNSC10	OK	22.0555	94.3695	2.09718	12.4359	5e-05	0.000132253	yes
XLOC_012961	XLOC_012961	Dnph1	chr17:46496788-46499618	MEF	miNSC10	OK	1.85618	19.0571	3.35992	10.3068	5e-05	0.000132253	yes
XLOC_000914	XLOC_000914	Dock10	chr1:80500601-80758567	MEF	miNSC10	OK	14.3781	73.6338	2.3565	12.2665	5e-05	0.000132253	yes
XLOC_032931	XLOC_032931	Dock11	chrX:35888779-36076571	MEF	miNSC10	OK	14.342	7.11197	-1.01192	-6.01454	5e-05	0.000132253	yes
XLOC_032287	XLOC_032287	Dock3	chr9:106892824-107231909	MEF	miNSC10	OK	0.228106	4.39233	4.26721	6.09523	5e-05	0.000132253	yes
XLOC_009012	XLOC_009012	Dock5	chr14:67751839-67933572	MEF	miNSC10	OK	4.29082	0.806525	-2.41146	-11.6761	5e-05	0.000132253	yes
XLOC_015087	XLOC_015087	Dock8	chr19:24999528-25202432	MEF	miNSC10	OK	6.13023	0.012123	-8.98205	-7.26062	0.00315	0.00689497	yes
XLOC_025601	XLOC_025601	Dok1	chr6:83030834-83033471	MEF	miNSC10	OK	17.6598	4.8894	-1.85274	-8.65382	5e-05	0.000132253	yes
XLOC_008568	XLOC_008568	Dok2	chr14:70774380-70778562	MEF	miNSC10	OK	7.92655	0.228145	-5.11867	-8.32278	5e-05	0.000132253	yes
XLOC_007630	XLOC_007630	Dok3	chr13:55523230-55528618	MEF	miNSC10	OK	8.17776	0.425449	-4.26465	-7.03613	5e-05	0.000132253	yes
XLOC_016834	XLOC_016834	Dok5	chr2:170731806-170879775	MEF	miNSC10	OK	1.42856	5.14062	1.84738	5.84621	5e-05	0.000132253	yes
XLOC_022946	XLOC_022946	Dok7	chr5:35057083-35087831	MEF	miNSC10	OK	0.171819	7.84192	5.51225	8.24504	5e-05	0.000132253	yes
XLOC_011581	XLOC_011581	Donson	chr16:91647823-91688728	MEF	miNSC10	OK	6.27424	17.1454	1.45031	1.4886	0.0144	0.0279502	yes
XLOC_011183	XLOC_011183	Dopey2	chr16:93711906-93810588	MEF	miNSC10	OK	5.63513	2.68239	-1.07093	-3.45473	5e-05	0.000132253	yes
XLOC_002204	XLOC_002204	Dot1l	chr10:80755205-80798708	MEF	miNSC10	OK	5.90936	12.0379	1.02651	3.68255	5e-05	0.000132253	yes
XLOC_026802	XLOC_026802	Dpf1	chr7:29304004-29317650	MEF	miNSC10	OK	3.34836	21.2683	2.66718	12.0926	5e-05	0.000132253	yes
XLOC_006463	XLOC_006463	Dpf3	chr12:83212053-83487736	MEF	miNSC10	OK	0.162372	15.375	6.56514	8.27632	5e-05	0.000132253	yes
XLOC_021614	XLOC_021614	Dph2	chr4:117888579-117892003	MEF	miNSC10	OK	3.96646	8.52888	1.1045	5.20672	5e-05	0.000132253	yes
XLOC_025165	XLOC_025165	Dppa3	chr6:122626423-122630271	MEF	miNSC10	OK	2.0601	0	#NAME?	nan	5e-05	0.000132253	yes
XLOC_000514	XLOC_000514	Dpt	chr1:164796731-164824266	MEF	miNSC10	OK	173.175	0.108608	-10.6389	-12.2718	5e-05	0.000132253	yes
XLOC_013641	XLOC_013641	Dpy30	chr17:74299473-74323944	MEF	miNSC10	OK	22.4285	50.2173	1.16285	5.58523	5e-05	0.000132253	yes
XLOC_019041	XLOC_019041	Dpyd	chr3:118562177-119432918	MEF	miNSC10	OK	3.22287	0.259747	-3.63316	-10.1297	5e-05	0.000132253	yes
XLOC_027467	XLOC_027467	Dpysl4	chr7:139086000-139101840	MEF	miNSC10	OK	5.11304	0.324746	-3.9768	-8.57523	5e-05	0.000132253	yes
XLOC_022899	XLOC_022899	Dpysl5	chr5:30711894-30799369	MEF	miNSC10	OK	0.221947	1.12506	2.34172	5.59691	5e-05	0.000132253	yes
XLOC_002844	XLOC_002844	Dram1	chr10:88322803-88357075	MEF	miNSC10	OK	6.65845	0.256801	-4.69647	-10.1716	5e-05	0.000132253	yes
XLOC_021886	XLOC_021886	Draxin	chr4:148098436-148130698	MEF	miNSC10	OK	0.886899	4.35847	2.29698	7.11327	5e-05	0.000132253	yes
XLOC_033218	XLOC_033218	Drp2	chrX:134404779-134456573	MEF	miNSC10	OK	1.21626	0.55341	-1.13603	-4.41097	5e-05	0.000132253	yes
XLOC_011605	XLOC_011605	Dscam	chr16:96591904-97170896	MEF	miNSC10	OK	0.0268703	4.24144	7.3024	3.96792	5e-05	0.000132253	yes
XLOC_010091	XLOC_010091	Dscc1	chr15:55076100-55090478	MEF	miNSC10	OK	1.87469	6.58564	1.81268	6.24097	5e-05	0.000132253	yes
XLOC_002591	XLOC_002591	Dse	chr10:34150578-34207622	MEF	miNSC10	OK	61.7672	4.65103	-3.73122	-20.559	5e-05	0.000132253	yes
XLOC_001006	XLOC_001006	Dsel	chr1:111853870-111864918	MEF	miNSC10	OK	25.9374	2.74921	-3.23794	-17.7221	5e-05	0.000132253	yes
XLOC_017768	XLOC_017768	Dsn1	chr2:156993444-157007132	MEF	miNSC10	OK	7.26124	19.6973	1.43971	7.31379	5e-05	0.000132253	yes
XLOC_001338	XLOC_001338	Dtl	chr1:191536450-191623747	MEF	miNSC10	OK	4.35222	26.2945	2.59494	5.7171	5e-05	0.000132253	yes
XLOC_014114	XLOC_014114	Dtna	chr18:23310019-23660239	MEF	miNSC10	OK	5.4623	20.6132	1.91598	8.21776	5e-05	0.000132253	yes
XLOC_011393	XLOC_011393	Dtx3l	chr16:35926514-35972916	MEF	miNSC10	OK	16.3334	2.38912	-2.77327	-10.544	5e-05	0.000132253	yes
XLOC_015445	XLOC_015445	Dtx4	chr19:12466335-12501996	MEF	miNSC10	OK	6.67386	13.7516	1.04301	5.94875	5e-05	0.000132253	yes
XLOC_000981	XLOC_000981	Dtymk	chr1:93790984-93801991	MEF	miNSC10	OK	61.6113	224.973	1.86849	9.20095	5e-05	0.000132253	yes
XLOC_013281	XLOC_013281	Dusp1	chr17:26504233-26508534	MEF	miNSC10	OK	17.416	5.99662	-1.53819	-6.32323	5e-05	0.000132253	yes
XLOC_000631	XLOC_000631	Dusp10	chr1:184034460-184075636	MEF	miNSC10	OK	1.57637	6.56799	2.05884	8.22949	5e-05	0.000132253	yes
XLOC_004937	XLOC_004937	Dusp14	chr11:84048044-84068357	MEF	miNSC10	OK	1.2276	5.09919	2.05443	5.78986	5e-05	0.000132253	yes
XLOC_017725	XLOC_017725	Dusp15	chr2:152940994-152951582	MEF	miNSC10	OK	1.86536	0.16689	-3.48249	-1.72214	0.00975	0.0196028	yes
XLOC_025904	XLOC_025904	Dusp16	chr6:134715467-134792628	MEF	miNSC10	OK	4.56578	13.151	1.52623	2.29635	0.0002	0.000506795	yes
XLOC_001252	XLOC_001252	Dusp23	chr1:172630768-172632974	MEF	miNSC10	OK	2.92879	1.42078	-1.04362	-2.84607	5e-05	0.000132253	yes
XLOC_029485	XLOC_029485	Dusp4	chr8:34807325-34822107	MEF	miNSC10	OK	8.90023	68.0695	2.93509	15.1154	5e-05	0.000132253	yes
XLOC_002313	XLOC_002313	Dusp6	chr10:99263023-99268449	MEF	miNSC10	OK	29.7713	314.323	3.40025	19.7231	5e-05	0.000132253	yes
XLOC_028701	XLOC_028701	Dusp8	chr7:142079350-142095284	MEF	miNSC10	OK	0.388535	1.88462	2.27816	6.85953	5e-05	0.000132253	yes
XLOC_016526	XLOC_016526	Dut	chr2:125247247-125259049	MEF	miNSC10	OK	9.8471	30.2827	1.62072	7.51641	5e-05	0.000132253	yes
XLOC_021215	XLOC_021215	Dvl1	chr4:155847316-155869440	MEF	miNSC10	OK	30.4453	65.3608	1.10221	5.64706	5e-05	0.000132253	yes
XLOC_021951	XLOC_021951	Dvl1	chr4:155847316-155869440	MEF	miNSC10	OK	1.42858	3.26813	1.19389	2.18872	0.0002	0.000506795	yes
XLOC_004975	XLOC_004975	Dynll2	chr11:87979524-87998298	MEF	miNSC10	OK	8.59162	18.0069	1.06755	5.77063	5e-05	0.000132253	yes
XLOC_013130	XLOC_013130	Dynlt1f	chr17:6646605-6655939	MEF	miNSC10	OK	5.41183	19.8907	1.87791	6.80217	5e-05	0.000132253	yes
XLOC_026775	XLOC_026775	Dyrk1b,Fbl	chr7:28169649-28188698	MEF	miNSC10	OK	24.2798	70.605	1.54002	7.48797	5e-05	0.000132253	yes
XLOC_001046	XLOC_001046	Dyrk3	chr1:131128440-131138234	MEF	miNSC10	OK	1.02503	4.51396	2.13873	6.4243	5e-05	0.000132253	yes
XLOC_011454	XLOC_011454	Dzip3	chr16:48923148-48994112	MEF	miNSC10	OK	11.2214	22.9611	1.03294	4.79898	5e-05	0.000132253	yes
XLOC_002544	XLOC_002544	E030030I06Rik	chr10:22110744-22151592	MEF	miNSC10	OK	4.80473	60.538	3.65531	15.5021	5e-05	0.000132253	yes
XLOC_005045	XLOC_005045	E130012A19Rik	chr11:97627386-97629716	MEF	miNSC10	OK	0.561674	5.48257	3.28705	6.98238	5e-05	0.000132253	yes
XLOC_021533	XLOC_021533	E130102H24Rik,Mir101a	chr4:101344702-101399185	MEF	miNSC10	OK	4.36455	1.58227	-1.46383	-2.08604	5e-05	0.000132253	yes
XLOC_020698	XLOC_020698	E130308A19Rik	chr4:59626210-59757353	MEF	miNSC10	OK	1.87875	5.58794	1.57254	6.63255	5e-05	0.000132253	yes
XLOC_024139	XLOC_024139	E130309D02Rik	chr5:143301071-143315360	MEF	miNSC10	OK	8.12716	16.942	1.05978	5.33848	5e-05	0.000132253	yes
XLOC_019304	XLOC_019304	E130311K13Rik	chr3:63914695-63929385	MEF	miNSC10	OK	9.10617	3.49334	-1.38224	-5.85751	5e-05	0.000132253	yes
XLOC_024942	XLOC_024942	E230016M11Rik	chr6:67035095-67080652	MEF	miNSC10	OK	3.97676	9.52643	1.26034	3.83665	5e-05	0.000132253	yes
XLOC_021053	XLOC_021053	E2f2	chr4:136172273-136196143	MEF	miNSC10	OK	0.390375	5.05624	3.69513	11.3931	5e-05	0.000132253	yes
XLOC_007525	XLOC_007525	E2f3	chr13:29906393-29986063	MEF	miNSC10	OK	5.85426	14.5701	1.31545	7.04443	5e-05	0.000132253	yes
XLOC_005863	XLOC_005863	E2f6	chr12:16810964-16826752	MEF	miNSC10	OK	10.5784	21.6866	1.03567	5.59572	5e-05	0.000132253	yes
XLOC_002337	XLOC_002337	E2f7	chr10:110745464-110787384	MEF	miNSC10	OK	0.61306	4.09452	2.73959	6.19857	5e-05	0.000132253	yes
XLOC_028094	XLOC_028094	E2f8	chr7:48866428-48881131	MEF	miNSC10	OK	0.615372	4.82275	2.97033	7.59325	5e-05	0.000132253	yes
XLOC_025435	XLOC_025435	E330009J07Rik	chr6:40400956-40436133	MEF	miNSC10	OK	2.26138	10.1875	2.17153	9.58271	5e-05	0.000132253	yes
XLOC_032238	XLOC_032238	E330023G01Rik	chr9:98748598-98820087	MEF	miNSC10	OK	3.05385	1.46344	-1.06126	-3.18787	5e-05	0.000132253	yes
XLOC_003666	XLOC_003666	Ebf1	chr11:44617300-45008563	MEF	miNSC10	OK	39.5216	4.15489	-3.24976	-15.6384	5e-05	0.000132253	yes
XLOC_008546	XLOC_008546	Ebf2	chr14:67233291-67430993	MEF	miNSC10	OK	15.9362	2.39359	-2.73506	-11.9367	5e-05	0.000132253	yes
XLOC_009009	XLOC_009009	Ebf2	chr14:67233291-67430993	MEF	miNSC10	OK	1.00886	0.177391	-2.50773	-2.46772	0.0004	0.000982178	yes
XLOC_016565	XLOC_016565	Ebf4	chr2:130295887-130370545	MEF	miNSC10	OK	1.86828	4.89589	1.38986	3.47853	5e-05	0.000132253	yes
XLOC_020901	XLOC_020901	Ebna1bp2	chr4:118620777-118632021	MEF	miNSC10	OK	14.1685	37.2878	1.39601	7.79084	5e-05	0.000132253	yes
XLOC_026793	XLOC_026793	Ech1	chr7:28825287-28832929	MEF	miNSC10	OK	151.3	40.7279	-1.89333	-10.7054	5e-05	0.000132253	yes
XLOC_001969	XLOC_001969	Echdc1	chr10:29313165-29362442	MEF	miNSC10	OK	1.88163	5.63858	1.58335	2.28754	0.0009	0.00212815	yes
XLOC_020832	XLOC_020832	Echdc2	chr4:108165436-108179308	MEF	miNSC10	OK	23.0593	4.5296	-2.3479	-9.7584	5e-05	0.000132253	yes
XLOC_019490	XLOC_019490	Ecm1	chr3:95733926-95739569	MEF	miNSC10	OK	7.33314	28.593	1.96316	8.41824	5e-05	0.000132253	yes
XLOC_014472	XLOC_014472	Ecscr	chr18:35713088-35721491	MEF	miNSC10	OK	2.15416	0.119796	-4.16848	-4.1073	0.001	0.00235116	yes
XLOC_019212	XLOC_019212	Ect2	chr3:27097001-27153878	MEF	miNSC10	OK	2.63364	42.8703	4.02485	20.1483	5e-05	0.000132253	yes
XLOC_033131	XLOC_033131	Eda	chrX:99975605-100400819	MEF	miNSC10	OK	2.25521	5.92362	1.39322	6.96474	5e-05	0.000132253	yes
XLOC_033683	XLOC_033683	Eda2r	chrX:97332341-97377222	MEF	miNSC10	OK	25.2695	5.24846	-2.26743	-10.1752	5e-05	0.000132253	yes
XLOC_007276	XLOC_007276	Edil3	chr13:88821471-89323225	MEF	miNSC10	OK	34.8069	13.0608	-1.41413	-8.69888	5e-05	0.000132253	yes
XLOC_030232	XLOC_030232	Ednra	chr8:77663028-77724452	MEF	miNSC10	OK	9.72379	0.791824	-3.61827	-14.027	5e-05	0.000132253	yes
XLOC_009098	XLOC_009098	Ednrb	chr14:103814614-103844476	MEF	miNSC10	OK	7.38734	0.533516	-3.79145	-11.3565	5e-05	0.000132253	yes
XLOC_007558	XLOC_007558	Eef1e1	chr13:38645690-38659028	MEF	miNSC10	OK	15.6742	55.693	1.8291	9.75965	5e-05	0.000132253	yes
XLOC_006521	XLOC_006521	Efcab11	chr12:99717530-99883497	MEF	miNSC10	OK	0.671477	4.28551	2.67406	7.47587	5e-05	0.000132253	yes
XLOC_003615	XLOC_003615	Efemp1	chr11:28853204-28926743	MEF	miNSC10	OK	30.782	0.0549683	-9.12927	-9.21232	0.001	0.00235116	yes
XLOC_014923	XLOC_014923	Efemp2	chr19:5474689-5488450	MEF	miNSC10	OK	142.053	66.8546	-1.08733	-5.59466	5e-05	0.000132253	yes
XLOC_000038	XLOC_000038	Efhc1	chr1:20951625-20990841	MEF	miNSC10	OK	3.89221	0.337929	-3.52579	-6.68032	5e-05	0.000132253	yes
XLOC_000262	XLOC_000262	Efhd1	chr1:87264363-87310791	MEF	miNSC10	OK	0.75755	5.19321	2.77721	6.82313	5e-05	0.000132253	yes
XLOC_021848	XLOC_021848	Efhd2	chr4:141858141-141874920	MEF	miNSC10	OK	40.7083	6.0269	-2.75583	-14.0457	5e-05	0.000132253	yes
XLOC_019410	XLOC_019410	Efna1	chr3:89271729-89280951	MEF	miNSC10	OK	4.61619	1.64553	-1.48815	-4.6657	5e-05	0.000132253	yes
XLOC_019412	XLOC_019412	Efna4	chr3:89333384-89338028	MEF	miNSC10	OK	9.71208	4.2307	-1.19889	-4.95878	5e-05	0.000132253	yes
XLOC_013603	XLOC_013603	Efna5	chr17:62602956-62881317	MEF	miNSC10	OK	4.56109	0.0497986	-6.51713	-8.26931	5e-05	0.000132253	yes
XLOC_029970	XLOC_029970	Efnb2	chr8:8617159-8660773	MEF	miNSC10	OK	14.5354	1.79632	-3.01646	-14.7898	5e-05	0.000132253	yes
XLOC_004768	XLOC_004768	Efnb3	chr11:69554091-69560237	MEF	miNSC10	OK	1.77404	0.398513	-2.15434	-5.45201	5e-05	0.000132253	yes
XLOC_005181	XLOC_005181	Eftud2	chr11:102838471-102880975	MEF	miNSC10	OK	20.1264	45.5962	1.17982	7.00326	5e-05	0.000132253	yes
XLOC_033869	XLOC_033869	Egfl6	chrX:166523006-166585716	MEF	miNSC10	OK	28.8319	0.0658707	-8.77381	-10.1935	5e-05	0.000132253	yes
XLOC_013378	XLOC_013378	Egfl8	chr17:34605860-34615971	MEF	miNSC10	OK	7.96613	2.12744	-1.90476	-2.42374	0.001	0.00235116	yes
XLOC_010003	XLOC_010003	Egflam	chr15:7206119-7398395	MEF	miNSC10	OK	4.31891	0.139669	-4.95059	-9.77661	5e-05	0.000132253	yes
XLOC_006362	XLOC_006362	Egln3	chr12:54178980-54203874	MEF	miNSC10	OK	0.415097	3.31091	2.99571	7.36267	5e-05	0.000132253	yes
XLOC_014149	XLOC_014149	Egr1	chr18:34861206-34864956	MEF	miNSC10	OK	63.222	7.64403	-3.04802	-16.4846	5e-05	0.000132253	yes
XLOC_002088	XLOC_002088	Egr2	chr10:67537626-67543299	MEF	miNSC10	OK	23.8359	0.705577	-5.07819	-18.3299	5e-05	0.000132253	yes
XLOC_008560	XLOC_008560	Egr3	chr14:70077409-70086589	MEF	miNSC10	OK	11.2587	0.0590888	-7.57394	-9.85576	5e-05	0.000132253	yes
XLOC_015330	XLOC_015330	Ehbp1l1	chr19:5707373-5726317	MEF	miNSC10	OK	22.757	2.09651	-3.44025	-10.9745	5e-05	0.000132253	yes
XLOC_027695	XLOC_027695	Ehd2	chr7:15946862-15967535	MEF	miNSC10	OK	41.9865	16.9984	-1.30452	-7.37918	5e-05	0.000132253	yes
XLOC_017546	XLOC_017546	Ehd4	chr2:120088753-120154575	MEF	miNSC10	OK	29.9486	8.19051	-1.87046	-10.4833	5e-05	0.000132253	yes
XLOC_011326	XLOC_011326	Ehhadh	chr16:21761284-21787834	MEF	miNSC10	OK	1.79213	0.280872	-2.67369	-6.06074	5e-05	0.000132253	yes
XLOC_014917	XLOC_014917	Eif1ad	chr19:5364632-5371511	MEF	miNSC10	OK	8.83259	23.7767	1.42864	5.08056	5e-05	0.000132253	yes
XLOC_033322	XLOC_033322	Eif1ax	chrX:159372194-159389619	MEF	miNSC10	OK	74.3381	181.17	1.28517	6.22642	5e-05	0.000132253	yes
XLOC_013649	XLOC_013649	Eif2ak2	chr17:78852549-78882572	MEF	miNSC10	OK	27.0436	7.71666	-1.80924	-10.5563	5e-05	0.000132253	yes
XLOC_033671	XLOC_033671	Eif2s3x	chrX:94188667-94212702	MEF	miNSC10	OK	33.6806	105.001	1.64041	9.91275	5e-05	0.000132253	yes
XLOC_023429	XLOC_023429	Eif3b	chr5:140419304-140443358	MEF	miNSC10	OK	42.2867	86.6064	1.03427	6.19096	5e-05	0.000132253	yes
XLOC_019108	XLOC_019108	Eif4e	chr3:138526190-138559779	MEF	miNSC10	OK	30.273	80.1309	1.40433	8.00689	5e-05	0.000132253	yes
XLOC_025704	XLOC_025704	Eif4e3	chr6:99625092-99669518	MEF	miNSC10	OK	8.48139	0.140703	-5.91358	-9.18349	5e-05	0.000132253	yes
XLOC_002662	XLOC_002662	Eif4ebp2	chr10:61432496-61452669	MEF	miNSC10	OK	4.06174	8.95198	1.14011	4.82888	5e-05	0.000132253	yes
XLOC_014605	XLOC_014605	Elac1	chr18:73735037-73754479	MEF	miNSC10	OK	4.58314	1.88181	-1.28422	-3.13769	5e-05	0.000132253	yes
XLOC_004512	XLOC_004512	Eldr	chr11:16932619-16951282	MEF	miNSC10	OK	0.476139	9.59057	4.33216	10.2758	5e-05	0.000132253	yes
XLOC_008606	XLOC_008606	Elf1	chr14:79459900-79582491	MEF	miNSC10	OK	12.9967	3.73695	-1.79821	-5.983	5e-05	0.000132253	yes
XLOC_033502	XLOC_033502	Elf4	chrX:48411000-48463132	MEF	miNSC10	OK	4.29102	0.144964	-4.88755	-11.5794	5e-05	0.000132253	yes
XLOC_023427	XLOC_023427	Elfn1	chr5:139907942-139974724	MEF	miNSC10	OK	0.417919	1.93087	2.20795	5.79798	5e-05	0.000132253	yes
XLOC_002864	XLOC_002864	Elk3	chr10:93247415-93311159	MEF	miNSC10	OK	7.2395	16.422	1.18167	6.69497	5e-05	0.000132253	yes
XLOC_024045	XLOC_024045	Eln	chr5:134702591-134747254	MEF	miNSC10	OK	85.9959	6.01709	-3.83713	-21.2921	5e-05	0.000132253	yes
XLOC_007564	XLOC_007564	Elovl2	chr13:41182381-41220403	MEF	miNSC10	OK	0.213792	3.47284	4.02184	9.20381	5e-05	0.000132253	yes
XLOC_032192	XLOC_032192	Elovl4	chr9:83778691-83806305	MEF	miNSC10	OK	2.05702	13.2098	2.68298	12.4206	5e-05	0.000132253	yes
XLOC_031487	XLOC_031487	Elovl5	chr9:77917364-77984519	MEF	miNSC10	OK	29.7576	107.159	1.84842	11.1122	5e-05	0.000132253	yes
XLOC_019072	XLOC_019072	Elovl6	chr3:129532385-129638493	MEF	miNSC10	OK	6.12671	29.7229	2.27839	13.4047	5e-05	0.000132253	yes
XLOC_031663	XLOC_031663	Elp6	chr9:110305191-110322102	MEF	miNSC10	OK	2.78627	8.93472	1.68109	5.60899	5e-05	0.000132253	yes
XLOC_007366	XLOC_007366	Emb	chr13:117220572-117274415	MEF	miNSC10	OK	24.6896	3.41817	-2.85261	-14.2811	5e-05	0.000132253	yes
XLOC_021085	XLOC_021085	Emc1	chr4:139352586-139378735	MEF	miNSC10	OK	13.4261	35.4871	1.40226	8.39344	5e-05	0.000132253	yes
XLOC_008914	XLOC_008914	Emc9	chr14:55578493-55585254	MEF	miNSC10	OK	10.793	2.33356	-2.20949	-2.44056	0.00075	0.00178829	yes
XLOC_005001	XLOC_005001	Eme1	chr11:94629823-94653754	MEF	miNSC10	OK	5.51226	16.8969	1.61604	3.00511	5e-05	0.000132253	yes
XLOC_025799	XLOC_025799	Emg1	chr6:124663035-124712178	MEF	miNSC10	OK	46.1428	119.691	1.37513	5.91056	5e-05	0.000132253	yes
XLOC_004472	XLOC_004472	Emid1	chr11:5106217-5152222	MEF	miNSC10	OK	4.03077	0.195703	-4.36431	-4.17589	0.00025	0.00062734	yes
XLOC_022903	XLOC_022903	Emilin1	chr5:30913785-30921273	MEF	miNSC10	OK	80.4711	2.55148	-4.97906	-24.2158	5e-05	0.000132253	yes
XLOC_013629	XLOC_013629	Emilin2	chr17:71252171-71310965	MEF	miNSC10	OK	13.2888	0.550123	-4.59432	-15.588	5e-05	0.000132253	yes
XLOC_026644	XLOC_026644	Eml2	chr7:19181169-19206482	MEF	miNSC10	OK	7.7111	1.99519	-1.95041	-4.48973	5e-05	0.000132253	yes
XLOC_025262	XLOC_025262	Emp1	chr6:135362854-135384368	MEF	miNSC10	OK	168.552	2.12495	-6.30962	-29.361	5e-05	0.000132253	yes
XLOC_011233	XLOC_011233	Emp2	chr16:10281639-10313968	MEF	miNSC10	OK	12.5558	4.56356	-1.46012	-7.65501	5e-05	0.000132253	yes
XLOC_028061	XLOC_028061	Emp3	chr7:45917847-45921426	MEF	miNSC10	OK	136.348	1.44276	-6.56232	-15.4655	5e-05	0.000132253	yes
XLOC_000357	XLOC_000357	En1	chr1:120602486-120607991	MEF	miNSC10	OK	5.51432	0.663742	-3.05449	-7.52962	5e-05	0.000132253	yes
XLOC_022879	XLOC_022879	En2	chr5:28165695-28172166	MEF	miNSC10	OK	0.0362805	1.24142	5.09665	3.92287	0.0043	0.00920183	yes
XLOC_001299	XLOC_001299	Enah	chr1:181896385-182019980	MEF	miNSC10	OK	4.95799	25.3968	2.35682	6.0882	5e-05	0.000132253	yes
XLOC_031780	XLOC_031780	Endod1	chr9:14353989-14381242	MEF	miNSC10	OK	11.7943	2.3501	-2.3273	-11.6654	5e-05	0.000132253	yes
XLOC_004404	XLOC_004404	Engase	chr11:118476959-118489198	MEF	miNSC10	OK	2.90673	1.23391	-1.23616	-4.89524	5e-05	0.000132253	yes
XLOC_030360	XLOC_030360	Enkd1	chr8:105701147-105708168	MEF	miNSC10	OK	7.42336	16.6662	1.16678	3.95091	5e-05	0.000132253	yes
XLOC_021169	XLOC_021169	Eno1	chr4:150237196-150251606	MEF	miNSC10	OK	68.6047	362.478	2.40152	14.2932	5e-05	0.000132253	yes
XLOC_014232	XLOC_014232	Eno1b	chr18:47922840-48107980	MEF	miNSC10	OK	1.70461	6.66652	1.96749	5.83859	5e-05	0.000132253	yes
XLOC_025805	XLOC_025805	Eno2	chr6:124759957-124769673	MEF	miNSC10	OK	13.1985	2.44948	-2.42982	-10.2667	5e-05	0.000132253	yes
XLOC_003924	XLOC_003924	Eno3	chr11:70654729-70662656	MEF	miNSC10	OK	6.39542	2.89115	-1.1454	-3.82627	5e-05	0.000132253	yes
XLOC_008600	XLOC_008600	Enox1	chr14:77156752-77721763	MEF	miNSC10	OK	17.4528	4.64897	-1.90847	-9.92873	5e-05	0.000132253	yes
XLOC_019662	XLOC_019662	Enpep	chr3:129269176-129332749	MEF	miNSC10	OK	4.44438	0.0601461	-6.20737	-8.82054	5e-05	0.000132253	yes
XLOC_002557	XLOC_002557	Enpp1	chr10:24637913-24712159	MEF	miNSC10	OK	2.31422	0.188931	-3.6146	-10.1987	5e-05	0.000132253	yes
XLOC_010089	XLOC_010089	Enpp2	chr15:54838678-54920146	MEF	miNSC10	OK	2.78555	0.540116	-2.36662	-7.6143	5e-05	0.000132253	yes
XLOC_013490	XLOC_013490	Enpp4	chr17:44096309-44105808	MEF	miNSC10	OK	2.00079	5.70889	1.51264	7.48251	5e-05	0.000132253	yes
XLOC_015160	XLOC_015160	Entpd1	chr19:40612365-40742575	MEF	miNSC10	OK	6.70193	0.690475	-3.27892	-13.0684	5e-05	0.000132253	yes
XLOC_025697	XLOC_025697	Eogt	chr6:97110030-97148883	MEF	miNSC10	OK	6.89364	0.755678	-3.18942	-12.1972	5e-05	0.000132253	yes
XLOC_021729	XLOC_021729	Epb4.1	chr4:131920574-132075313	MEF	miNSC10	OK	5.68143	12.5656	1.14516	5.12249	5e-05	0.000132253	yes
XLOC_016730	XLOC_016730	Epb4.1l1	chr2:156420908-156543256	MEF	miNSC10	OK	15.0578	4.88358	-1.6245	-9.12886	5e-05	0.000132253	yes
XLOC_013043	XLOC_013043	Epb4.1l3	chr17:69156559-69290051	MEF	miNSC10	OK	35.4491	0.0599005	-9.20896	-4.55431	5e-05	0.000132253	yes
XLOC_021406	XLOC_021406	Epb4.1l4b	chr4:57061725-57143156	MEF	miNSC10	OK	5.22777	1.64031	-1.67223	-6.78426	5e-05	0.000132253	yes
XLOC_001013	XLOC_001013	Epb4.1l5	chr1:119545032-119649000	MEF	miNSC10	OK	0.885288	7.31783	3.0472	10.7089	5e-05	0.000132253	yes
XLOC_025454	XLOC_025454	Epha1	chr6:42349827-42380558	MEF	miNSC10	OK	4.26967	1.68996	-1.33714	-2.95125	5e-05	0.000132253	yes
XLOC_011511	XLOC_011511	Epha3	chr16:63542489-63864164	MEF	miNSC10	OK	39.7111	2.11938	-4.22783	-20.71	5e-05	0.000132253	yes
XLOC_000904	XLOC_000904	Epha4	chr1:77367184-77515088	MEF	miNSC10	OK	30.2402	3.66885	-3.04307	-17.2569	5e-05	0.000132253	yes
XLOC_023757	XLOC_023757	Epha5	chr5:84054715-84417385	MEF	miNSC10	OK	3.83025	18.5193	2.27352	12.5751	5e-05	0.000132253	yes
XLOC_032252	XLOC_032252	Ephb1	chr9:101922127-102354693	MEF	miNSC10	OK	0.385	1.5906	2.04664	5.96646	5e-05	0.000132253	yes
XLOC_021793	XLOC_021793	Ephb2	chr4:136653609-136836011	MEF	miNSC10	OK	15.4117	5.64674	-1.44853	-7.99156	5e-05	0.000132253	yes
XLOC_023389	XLOC_023389	Ephb4	chr5:137350108-137374522	MEF	miNSC10	OK	32.232	7.9343	-2.02232	-11.5594	5e-05	0.000132253	yes
XLOC_024799	XLOC_024799	Ephb6	chr6:41605481-41620507	MEF	miNSC10	OK	7.12658	2.07853	-1.77765	-8.11421	5e-05	0.000132253	yes
XLOC_009000	XLOC_009000	Ephx2	chr14:66084371-66124522	MEF	miNSC10	OK	2.8973	0.116459	-4.63681	-5.24745	5e-05	0.000132253	yes
XLOC_001906	XLOC_001906	Epm2a	chr10:11343444-11459148	MEF	miNSC10	OK	2.95336	1.29278	-1.19188	-4.11243	5e-05	0.000132253	yes
XLOC_004725	XLOC_004725	Epn2	chr11:61505171-61579687	MEF	miNSC10	OK	10.3322	62.5268	2.59732	11.7647	5e-05	0.000132253	yes
XLOC_031849	XLOC_031849	Epor	chr9:21958898-21963576	MEF	miNSC10	OK	1.09655	0.530733	-1.04692	-1.89096	0.00295	0.00649503	yes
XLOC_025922	XLOC_025922	Eps8	chr6:137477244-137649285	MEF	miNSC10	OK	23.9292	5.87336	-2.02651	-11.3461	5e-05	0.000132253	yes
XLOC_002308	XLOC_002308	Epyc	chr10:97644067-97967090	MEF	miNSC10	OK	2.63663	0	#NAME?	nan	5e-05	0.000132253	yes
XLOC_002997	XLOC_002997	Erbb3	chr10:128567532-128589571	MEF	miNSC10	OK	9.19143	0.06497	-7.14437	-10.9911	5e-05	0.000132253	yes
XLOC_000859	XLOC_000859	Erbb4	chr1:68032173-69108539	MEF	miNSC10	OK	0.899133	4.36353	2.27889	4.62852	5e-05	0.000132253	yes
XLOC_033698	XLOC_033698	Ercc6l	chrX:102141907-102157091	MEF	miNSC10	OK	1.54363	13.6711	3.14673	14.5597	5e-05	0.000132253	yes
XLOC_007336	XLOC_007336	Ercc8	chr13:108158737-108194981	MEF	miNSC10	OK	3.37263	8.50432	1.33432	4.23911	5e-05	0.000132253	yes
XLOC_034150	XLOC_034150	Erdr1	chrY:90784194-90816465	MEF	miNSC10	OK	91.012	279.522	1.61883	9.2155	5e-05	0.000132253	yes
XLOC_027831	XLOC_027831	Erf	chr7:25242559-25250758	MEF	miNSC10	OK	11.368	24.3209	1.09721	6.28118	5e-05	0.000132253	yes
XLOC_006449	XLOC_006449	Erh	chr12:80633615-80643861	MEF	miNSC10	OK	70.9351	178.049	1.3277	7.66679	5e-05	0.000132253	yes
XLOC_030084	XLOC_030084	Eri1	chr8:35465264-35495533	MEF	miNSC10	OK	5.58407	13.4833	1.27178	7.2812	5e-05	0.000132253	yes
XLOC_028519	XLOC_028519	Eri2	chr7:119760922-119794058	MEF	miNSC10	OK	3.47123	11.7372	1.75757	9.32251	5e-05	0.000132253	yes
XLOC_019151	XLOC_019151	Erich3	chr3:154663936-154767849	MEF	miNSC10	OK	0.154559	18.4837	6.90195	6.08166	5e-05	0.000132253	yes
XLOC_015510	XLOC_015510	Ermp1	chr19:29608233-29648420	MEF	miNSC10	OK	7.84455	23.0286	1.55366	9.08005	5e-05	0.000132253	yes
XLOC_008996	XLOC_008996	Esco2	chr14:65818361-65833969	MEF	miNSC10	OK	1.59881	22.9416	3.84289	14.7511	5e-05	0.000132253	yes
XLOC_017666	XLOC_017666	Esf1	chr2:140119880-140170558	MEF	miNSC10	OK	6.82008	14.2448	1.06257	5.82247	5e-05	0.000132253	yes
XLOC_009974	XLOC_009974	Espl1	chr15:102296292-102324373	MEF	miNSC10	OK	0.98185	13.7954	3.81254	17.2705	5e-05	0.000132253	yes
XLOC_021919	XLOC_021919	Espn	chr4:152115498-152152207	MEF	miNSC10	OK	1.76152	0.816848	-1.10868	-1.55114	0.01765	0.0336165	yes
XLOC_002993	XLOC_002993	Esyt1	chr10:128509621-128525859	MEF	miNSC10	OK	71.6285	7.81816	-3.19563	-17.9783	5e-05	0.000132253	yes
XLOC_006247	XLOC_006247	Esyt2	chr12:116280918-116373738	MEF	miNSC10	OK	34.837	16.8595	-1.04706	-6.23719	5e-05	0.000132253	yes
XLOC_004515	XLOC_004515	Etaa1	chr11:17938748-17953875	MEF	miNSC10	OK	3.27641	10.8469	1.72709	9.31283	5e-05	0.000132253	yes
XLOC_015947	XLOC_015947	Etl4	chr2:20289912-20810535	MEF	miNSC10	OK	1.68509	0.0627474	-4.74713	-5.88021	5e-05	0.000132253	yes
XLOC_031169	XLOC_031169	Ets1	chr9:32696041-32758312	MEF	miNSC10	OK	11.874	24.5038	1.0452	6.09849	5e-05	0.000132253	yes
XLOC_011191	XLOC_011191	Ets2	chr16:95702406-95721049	MEF	miNSC10	OK	17.1614	7.22405	-1.24828	-6.84819	5e-05	0.000132253	yes
XLOC_005927	XLOC_005927	Etv1	chr12:38780257-38868215	MEF	miNSC10	OK	3.66977	17.366	2.24251	12.1809	5e-05	0.000132253	yes
XLOC_005156	XLOC_005156	Etv4	chr11:101769667-101785337	MEF	miNSC10	OK	4.7133	37.573	2.99489	14.675	5e-05	0.000132253	yes
XLOC_011331	XLOC_011331	Etv5	chr16:22378254-22439739	MEF	miNSC10	OK	10.5405	217.372	4.36614	24.9188	5e-05	0.000132253	yes
XLOC_020964	XLOC_020964	Eva1b	chr4:126148002-126163341	MEF	miNSC10	OK	82.4986	0.656613	-6.97318	-9.7945	5e-05	0.000132253	yes
XLOC_004906	XLOC_004906	Evi2a,Evi2b,Gm21975	chr11:79339891-79581609	MEF	miNSC10	OK	31.9326	1.8772	-4.08837	-5.13421	5e-05	0.000132253	yes
XLOC_000597	XLOC_000597	Exo1	chr1:175880777-175911556	MEF	miNSC10	OK	0.622066	12.5114	4.33004	18.528	5e-05	0.000132253	yes
XLOC_006213	XLOC_006213	Exoc3l4	chr12:111417429-111431680	MEF	miNSC10	OK	5.19122	0.236035	-4.459	-7.6188	5e-05	0.000132253	yes
XLOC_024756	XLOC_024756	Exoc4	chr6:33249149-33974026	MEF	miNSC10	OK	93.2014	38.1239	-1.28966	-6.20084	5e-05	0.000132253	yes
XLOC_025620	XLOC_025620	Exoc6b	chr6:84618296-85069513	MEF	miNSC10	OK	13.5596	6.16754	-1.13654	-6.54149	5e-05	0.000132253	yes
XLOC_015567	XLOC_015567	Exosc1	chr19:41922979-41933314	MEF	miNSC10	OK	7.7507	18.9166	1.28725	6.42919	5e-05	0.000132253	yes
XLOC_016065	XLOC_016065	Exosc2	chr2:31670736-31681667	MEF	miNSC10	OK	10.8092	22.8685	1.08111	5.59554	5e-05	0.000132253	yes
XLOC_019279	XLOC_019279	Exosc8	chr3:54692944-54735485	MEF	miNSC10	OK	17.9355	52.6015	1.55229	4.62605	5e-05	0.000132253	yes
XLOC_010086	XLOC_010086	Ext1	chr15:53063308-53346183	MEF	miNSC10	OK	52.2075	18.3562	-1.50799	-8.66204	5e-05	0.000132253	yes
XLOC_021772	XLOC_021772	Extl1	chr4:134356372-134372547	MEF	miNSC10	OK	0.383077	1.40612	1.87601	5.13586	5e-05	0.000132253	yes
XLOC_000694	XLOC_000694	Eya1	chr1:14168907-14310199	MEF	miNSC10	OK	1.35709	2.7252	1.00584	4.31973	5e-05	0.000132253	yes
XLOC_002548	XLOC_002548	Eya4	chr10:23102960-23350725	MEF	miNSC10	OK	6.50068	0.546971	-3.57105	-11.3776	5e-05	0.000132253	yes
XLOC_005148	XLOC_005148	Ezh1	chr11:101191023-101226463	MEF	miNSC10	OK	10.8762	4.99017	-1.12401	-5.89593	5e-05	0.000132253	yes
XLOC_025465	XLOC_025465	Ezh2	chr6:47530019-47595030	MEF	miNSC10	OK	5.9824	27.6203	2.20693	11.9172	5e-05	0.000132253	yes
XLOC_000554	XLOC_000554	F11r	chr1:171437560-171464593	MEF	miNSC10	OK	1.94414	0.139872	-3.79696	-5.83931	5e-05	0.000132253	yes
XLOC_019045	XLOC_019045	F3	chr3:121723536-121735052	MEF	miNSC10	OK	39.5337	5.14295	-2.94242	-14.6351	5e-05	0.000132253	yes
XLOC_006332	XLOC_006332	F730043M19Rik	chr12:33111710-33147650	MEF	miNSC10	OK	1.61604	15.3131	3.24423	9.22984	5e-05	0.000132253	yes
XLOC_014278	XLOC_014278	F830016B08Rik	chr18:60288759-60305799	MEF	miNSC10	OK	9.86268	0.943783	-3.38545	-12.2815	5e-05	0.000132253	yes
XLOC_021585	XLOC_021585	Faah	chr4:115996655-116017902	MEF	miNSC10	OK	0.262763	1.387	2.40014	5.45829	5e-05	0.000132253	yes
XLOC_021000	XLOC_021000	Fabp3	chr4:130308777-130359943	MEF	miNSC10	OK	9.48843	2.92603	-1.69723	-2.11966	0.00215	0.00485743	yes
XLOC_018593	XLOC_018593	Fabp5	chr3:10012584-10016610	MEF	miNSC10	OK	97.9373	312.783	1.67523	9.89664	5e-05	0.000132253	yes
XLOC_002039	XLOC_002039	Fabp7,Smpdl3a	chr10:57784760-57811830	MEF	miNSC10	OK	96.2313	1708.32	4.14992	21.2803	5e-05	0.000132253	yes
XLOC_014993	XLOC_014993	Fads1	chr19:10182887-10196872	MEF	miNSC10	OK	28.6045	89.9459	1.65281	9.90877	5e-05	0.000132253	yes
XLOC_015395	XLOC_015395	Fads2	chr19:10060710-10101699	MEF	miNSC10	OK	24.0771	107.993	2.16521	10.0029	5e-05	0.000132253	yes
XLOC_014992	XLOC_014992	Fads3	chr19:10041501-10060639	MEF	miNSC10	OK	14.8929	4.865	-1.61411	-6.75838	5e-05	0.000132253	yes
XLOC_028230	XLOC_028230	Fah	chr7:84585158-84605942	MEF	miNSC10	OK	12.789	0.383705	-5.05876	-9.56468	5e-05	0.000132253	yes
XLOC_016081	XLOC_016081	Fam102a	chr2:32535358-32569750	MEF	miNSC10	OK	16.0607	1.74988	-3.19821	-14.9878	5e-05	0.000132253	yes
XLOC_019611	XLOC_019611	Fam102b	chr3:108970996-109027607	MEF	miNSC10	OK	32.9447	76.1377	1.20856	7.31658	5e-05	0.000132253	yes
XLOC_010027	XLOC_010027	Fam105a	chr15:27655070-27681542	MEF	miNSC10	OK	10.0918	0.185137	-5.76845	-10.943	5e-05	0.000132253	yes
XLOC_009845	XLOC_009845	Fam109b	chr15:82341178-82345710	MEF	miNSC10	OK	5.19047	0.0796149	-6.02668	-7.17419	5e-05	0.000132253	yes
XLOC_017710	XLOC_017710	Fam110a	chr2:151968622-151980219	MEF	miNSC10	OK	4.40077	13.9454	1.66396	6.49535	5e-05	0.000132253	yes
XLOC_020527	XLOC_020527	Fam110b	chr4:5644164-5801745	MEF	miNSC10	OK	16.9103	2.32414	-2.86313	-10.3241	5e-05	0.000132253	yes
XLOC_023009	XLOC_023009	Fam114a1	chr5:64970074-65043113	MEF	miNSC10	OK	66.4977	6.42122	-3.37238	-18.7142	5e-05	0.000132253	yes
XLOC_033294	XLOC_033294	Fam120c	chrX:151344085-151474135	MEF	miNSC10	OK	4.31691	11.6967	1.43803	8.33881	5e-05	0.000132253	yes
XLOC_000458	XLOC_000458	Fam129a	chr1:151571301-151721996	MEF	miNSC10	OK	47.9478	0.494683	-6.59882	-22.0977	5e-05	0.000132253	yes
XLOC_016091	XLOC_016091	Fam129b	chr2:32876133-32961589	MEF	miNSC10	OK	52.5341	5.9754	-3.13615	-13.4522	5e-05	0.000132253	yes
XLOC_010953	XLOC_010953	Fam131a	chr16:20694769-20716636	MEF	miNSC10	OK	7.08205	21.137	1.57753	6.18987	5e-05	0.000132253	yes
XLOC_025453	XLOC_025453	Fam131b	chr6:42315304-42324640	MEF	miNSC10	OK	0.552178	3.19446	2.53237	8.84708	5e-05	0.000132253	yes
XLOC_021219	XLOC_021219	Fam132a	chr4:155962311-155966629	MEF	miNSC10	OK	44.7441	1.12301	-5.31626	-13.703	5e-05	0.000132253	yes
XLOC_009646	XLOC_009646	Fam134b	chr15:25843297-25973696	MEF	miNSC10	OK	5.38371	0.300972	-4.1609	-9.89555	5e-05	0.000132253	yes
XLOC_002096	XLOC_002096	Fam13c	chr10:70440667-70599291	MEF	miNSC10	OK	2.10255	7.37625	1.81075	4.65337	5e-05	0.000132253	yes
XLOC_007778	XLOC_007778	Fam151b	chr13:92449619-92484031	MEF	miNSC10	OK	2.40845	1.03823	-1.21398	-3.03268	5e-05	0.000132253	yes
XLOC_003600	XLOC_003600	Fam161a	chr11:23008570-23028971	MEF	miNSC10	OK	2.40287	0.736278	-1.70644	-4.11503	5e-05	0.000132253	yes
XLOC_008522	XLOC_008522	Fam167a	chr14:63436393-63465502	MEF	miNSC10	OK	0.43504	6.01799	3.79006	12.3685	5e-05	0.000132253	yes
XLOC_016256	XLOC_016256	Fam171b	chr2:83812630-83883533	MEF	miNSC10	OK	6.61696	16.1194	1.28456	7.50366	5e-05	0.000132253	yes
XLOC_013266	XLOC_013266	Fam173a,Metrn	chr17:25786120-25797061	MEF	miNSC10	OK	66.8166	268.959	2.00911	9.65833	5e-05	0.000132253	yes
XLOC_027038	XLOC_027038	Fam174b	chr7:73740306-73776919	MEF	miNSC10	OK	5.2538	34.4857	2.71456	14.1822	5e-05	0.000132253	yes
XLOC_000751	XLOC_000751	Fam178b	chr1:36562548-36683183	MEF	miNSC10	OK	8.63038	0.216701	-5.31564	-5.32217	5e-05	0.000132253	yes
XLOC_025415	XLOC_025415	Fam180a	chr6:35312745-35326141	MEF	miNSC10	OK	1.55823	0	#NAME?	nan	5e-05	0.000132253	yes
XLOC_006138	XLOC_006138	Fam181a	chr12:103314958-103317065	MEF	miNSC10	OK	0.254756	4.00184	3.97347	5.51942	5e-05	0.000132253	yes
XLOC_027122	XLOC_027122	Fam181b	chr7:93079878-93081721	MEF	miNSC10	OK	3.68175	274.454	6.22003	26.9508	5e-05	0.000132253	yes
XLOC_002641	XLOC_002641	Fam184a	chr10:53633139-53751171	MEF	miNSC10	OK	0.819864	5.99648	2.87066	8.35779	5e-05	0.000132253	yes
XLOC_028148	XLOC_028148	Fam189a1	chr7:64756095-65156528	MEF	miNSC10	OK	0.161436	1.24702	2.94945	3.02716	0.0002	0.000506795	yes
XLOC_015487	XLOC_015487	Fam189a2	chr19:23972749-24031019	MEF	miNSC10	OK	0.76902	5.30275	2.78565	8.07653	5e-05	0.000132253	yes
XLOC_013268	XLOC_013268	Fam195a	chr17:25863566-25868738	MEF	miNSC10	OK	7.07211	20.6387	1.54514	5.78827	5e-05	0.000132253	yes
XLOC_031733	XLOC_031733	Fam198a	chr9:121950987-121980872	MEF	miNSC10	OK	9.27924	0.211677	-5.45407	-11.0121	5e-05	0.000132253	yes
XLOC_018761	XLOC_018761	Fam198b	chr3:79885929-79946278	MEF	miNSC10	OK	16.6939	0.162843	-6.67969	-18.8333	5e-05	0.000132253	yes
XLOC_033245	XLOC_033245	Fam199x	chrX:137049593-137082501	MEF	miNSC10	OK	4.22158	12.3029	1.54315	9.19647	5e-05	0.000132253	yes
XLOC_009877	XLOC_009877	Fam19a5	chr15:87544298-87761527	MEF	miNSC10	OK	8.35376	18.5599	1.15169	5.89518	5e-05	0.000132253	yes
XLOC_005234	XLOC_005234	Fam20a	chr11:109672925-109722256	MEF	miNSC10	OK	2.22237	0.443672	-2.32453	-5.16166	5e-05	0.000132253	yes
XLOC_023413	XLOC_023413	Fam20c	chr5:138755080-138810063	MEF	miNSC10	OK	15.1199	6.86543	-1.13903	-5.90324	5e-05	0.000132253	yes
XLOC_032298	XLOC_032298	Fam212a	chr9:107975566-107985916	MEF	miNSC10	OK	31.1899	0.81252	-5.26253	-9.14968	5e-05	0.000132253	yes
XLOC_018993	XLOC_018993	Fam212b	chr3:105704598-105801381	MEF	miNSC10	OK	2.41183	38.9543	4.01358	9.97825	5e-05	0.000132253	yes
XLOC_021934	XLOC_021934	Fam213b	chr4:154869584-154899043	MEF	miNSC10	OK	25.0959	6.80111	-1.88361	-7.16634	5e-05	0.000132253	yes
XLOC_016880	XLOC_016880	Fam217b	chr2:178414533-178422161	MEF	miNSC10	OK	2.08248	4.88768	1.23085	4.72177	5e-05	0.000132253	yes
XLOC_004015	XLOC_004015	Fam222b	chr11:78094672-78165634	MEF	miNSC10	OK	1.84452	4.9252	1.41694	2.56583	5e-05	0.000132253	yes
XLOC_017591	XLOC_017591	Fam227b	chr2:125859108-126152004	MEF	miNSC10	OK	2.19959	0.235103	-3.22587	-3.06861	5e-05	0.000132253	yes
XLOC_002590	XLOC_002590	Fam26f	chr10:34126066-34127972	MEF	miNSC10	OK	1.2884	0	#NAME?	nan	5e-05	0.000132253	yes
XLOC_010986	XLOC_010986	Fam43a	chr16:30599722-30602797	MEF	miNSC10	OK	14.8152	4.88676	-1.60013	-7.95438	5e-05	0.000132253	yes
XLOC_032193	XLOC_032193	Fam46a	chr9:85320438-85327150	MEF	miNSC10	OK	12.4473	2.79504	-2.15489	-11.7458	5e-05	0.000132253	yes
XLOC_019539	XLOC_019539	Fam46c	chr3:100469357-100489192	MEF	miNSC10	OK	1.31935	0.270477	-2.28625	-4.82885	5e-05	0.000132253	yes
XLOC_003994	XLOC_003994	Fam57a	chr11:76202055-76209798	MEF	miNSC10	OK	3.07096	6.86906	1.16142	3.45188	5e-05	0.000132253	yes
XLOC_025963	XLOC_025963	Fam60a	chr6:148921058-148946432	MEF	miNSC10	OK	3.96985	21.1945	2.41653	12.5589	5e-05	0.000132253	yes
XLOC_003931	XLOC_003931	Fam64a	chr11:72042183-72135889	MEF	miNSC10	OK	3.3763	67.1254	4.31334	16.3963	5e-05	0.000132253	yes
XLOC_029794	XLOC_029794	Fam65a	chr8:105594083-105622302	MEF	miNSC10	OK	8.21219	1.62754	-2.33508	-4.5258	5e-05	0.000132253	yes
XLOC_017844	XLOC_017844	Fam65c	chr2:167980107-168021150	MEF	miNSC10	OK	4.66986	0.0583149	-6.32337	-6.05893	0.0001	0.000259035	yes
XLOC_000377	XLOC_000377	Fam72a	chr1:131527988-131539872	MEF	miNSC10	OK	0.622361	8.26517	3.73122	10.7047	5e-05	0.000132253	yes
XLOC_032147	XLOC_032147	Fam81a	chr9:70088666-70141557	MEF	miNSC10	OK	0.804767	2.64314	1.71561	6.08353	5e-05	0.000132253	yes
XLOC_016754	XLOC_016754	Fam83d	chr2:158768098-158786637	MEF	miNSC10	OK	4.89864	21.5015	2.13399	10.3423	5e-05	0.000132253	yes
XLOC_010178	XLOC_010178	Fam83h	chr15:76000641-76014336	MEF	miNSC10	OK	5.11977	1.1225	-2.18937	-8.63352	5e-05	0.000132253	yes
XLOC_006285	XLOC_006285	Fam84a	chr12:14147597-14152038	MEF	miNSC10	OK	1.69729	3.51132	1.04878	4.30067	5e-05	0.000132253	yes
XLOC_030487	XLOC_030487	Fam89a	chr8:124740256-124751809	MEF	miNSC10	OK	2.70046	0.0972198	-4.79581	-3.76326	0.00345	0.0075	yes
XLOC_016457	XLOC_016457	Fam98b	chr2:117231702-117271626	MEF	miNSC10	OK	3.14334	6.9838	1.15171	5.14889	5e-05	0.000132253	yes
XLOC_030466	XLOC_030466	Fanca	chr8:123254194-123318576	MEF	miNSC10	OK	2.66353	9.21144	1.79009	4.75561	5e-05	0.000132253	yes
XLOC_033341	XLOC_033341	Fancb	chrX:164980591-164997272	MEF	miNSC10	OK	1.29415	5.67908	2.13365	8.67591	5e-05	0.000132253	yes
XLOC_025105	XLOC_025105	Fancd2	chr6:113531658-113600715	MEF	miNSC10	OK	0.875195	13.2809	3.92361	16.8891	5e-05	0.000132253	yes
XLOC_025728	XLOC_025728	Fancd2os	chr6:113531658-113600715	MEF	miNSC10	OK	0.100679	1.49015	3.88762	2.67395	0.0025	0.00559415	yes
XLOC_027052	XLOC_027052	Fanci	chr7:79392337-79466273	MEF	miNSC10	OK	1.17286	13.9827	3.57555	6.55381	5e-05	0.000132253	yes
XLOC_005974	XLOC_005974	Fancm	chr12:65075335-65172580	MEF	miNSC10	OK	3.22495	7.04243	1.12679	4.69613	5e-05	0.000132253	yes
XLOC_017172	XLOC_017172	Fap	chr2:62500935-62574021	MEF	miNSC10	OK	10.9438	0.0330826	-8.36983	-7.65259	0.0012	0.00279647	yes
XLOC_015125	XLOC_015125	Fas	chr19:34290658-34327770	MEF	miNSC10	OK	17.0308	1.03629	-4.03864	-11.3381	5e-05	0.000132253	yes
XLOC_005359	XLOC_005359	Fasn	chr11:120804650-120824547	MEF	miNSC10	OK	25.6198	70.5812	1.46203	8.75298	5e-05	0.000132253	yes
XLOC_029507	XLOC_029507	Fat1	chr8:44935021-45052575	MEF	miNSC10	OK	79.943	37.5661	-1.08954	-6.28594	5e-05	0.000132253	yes
XLOC_018672	XLOC_018672	Fat4	chr3:38885510-39012033	MEF	miNSC10	OK	30.639	9.074	-1.75556	-10.5419	5e-05	0.000132253	yes
XLOC_021840	XLOC_021840	Fblim1	chr4:141576061-141606052	MEF	miNSC10	OK	5.4743	0.103172	-5.72955	-7.31491	5e-05	0.000132253	yes
XLOC_025053	XLOC_025053	Fbln2	chr6:91212763-91272893	MEF	miNSC10	OK	334.267	1.61736	-7.69122	-35.3545	5e-05	0.000132253	yes
XLOC_006530	XLOC_006530	Fbln5	chr12:101746564-101819119	MEF	miNSC10	OK	22.5664	0.89257	-4.66006	-21.57	5e-05	0.000132253	yes
XLOC_017585	XLOC_017585	Fbn1	chr2:125300167-125506438	MEF	miNSC10	OK	231.667	4.95591	-5.54676	-30.2264	5e-05	0.000132253	yes
XLOC_014543	XLOC_014543	Fbn2	chr18:58008622-58209926	MEF	miNSC10	OK	72.3929	5.71227	-3.66371	-21.317	5e-05	0.000132253	yes
XLOC_015208	XLOC_015208	Fbxl15	chr19:46328183-46338660	MEF	miNSC10	OK	6.4829	15.7945	1.28471	2.42638	0.00015	0.000383584	yes
XLOC_012707	XLOC_012707	Fbxl16	chr17:25809084-25821265	MEF	miNSC10	OK	0.727467	6.83924	3.23288	10.7861	5e-05	0.000132253	yes
XLOC_027410	XLOC_027410	Fbxl19	chr7:127746600-127769287	MEF	miNSC10	OK	11.1884	24.8816	1.15308	6.57483	5e-05	0.000132253	yes
XLOC_005057	XLOC_005057	Fbxl20	chr11:98082525-98149616	MEF	miNSC10	OK	9.0457	3.98328	-1.18328	-6.73277	5e-05	0.000132253	yes
XLOC_010025	XLOC_010025	Fbxl7	chr15:26540458-26895564	MEF	miNSC10	OK	10.4019	3.07627	-1.75759	-8.77739	5e-05	0.000132253	yes
XLOC_029785	XLOC_029785	Fbxl8	chr8:105264647-105269326	MEF	miNSC10	OK	6.3959	1.70947	-1.90359	-6.02638	5e-05	0.000132253	yes
XLOC_008533	XLOC_008533	Fbxo16	chr14:65266700-65321502	MEF	miNSC10	OK	0.185127	3.766	4.34644	5.07316	5e-05	0.000132253	yes
XLOC_026787	XLOC_026787	Fbxo17	chr7:28716789-28738140	MEF	miNSC10	OK	8.73655	2.58342	-1.75778	-6.38562	5e-05	0.000132253	yes
XLOC_021151	XLOC_021151	Fbxo2	chr4:148160667-148166417	MEF	miNSC10	OK	2.27352	13.4727	2.56704	8.40023	5e-05	0.000132253	yes
XLOC_000239	XLOC_000239	Fbxo36	chr1:84839840-84900486	MEF	miNSC10	OK	3.05732	1.27284	-1.26422	-2.77762	0.0001	0.000259035	yes
XLOC_011374	XLOC_011374	Fbxo45	chr16:32230111-32247025	MEF	miNSC10	OK	6.16061	12.328	1.00079	5.5473	5e-05	0.000132253	yes
XLOC_005052	XLOC_005052	Fbxo47	chr11:97853566-97884154	MEF	miNSC10	OK	0.484143	1.05657	1.12588	2.64186	0.00015	0.000383584	yes
XLOC_003583	XLOC_003583	Fbxo48	chr11:16951409-16954772	MEF	miNSC10	OK	0.57334	2.80427	2.29016	6.10299	5e-05	0.000132253	yes
XLOC_002494	XLOC_002494	Fbxo5	chr10:5799157-5805465	MEF	miNSC10	OK	4.04254	24.1243	2.57715	12.2469	5e-05	0.000132253	yes
XLOC_007139	XLOC_007139	Fbxw17	chr13:50417876-50434819	MEF	miNSC10	OK	20.7533	8.63517	-1.26504	-5.56767	5e-05	0.000132253	yes
XLOC_029691	XLOC_029691	Fbxw9	chr8:85036914-85067133	MEF	miNSC10	OK	24.4868	7.29032	-1.74795	-3.7651	5e-05	0.000132253	yes
XLOC_001231	XLOC_001231	Fcer1g	chr1:171229571-171234349	MEF	miNSC10	OK	100.449	0.793417	-6.98416	-10.2041	5e-05	0.000132253	yes
XLOC_019509	XLOC_019509	Fcgr1	chr3:96282884-96293969	MEF	miNSC10	OK	11.1107	0.0260036	-8.73903	-5.50032	0.006	0.0125326	yes
XLOC_001225	XLOC_001225	Fcgr2b	chr1:170960558-170976071	MEF	miNSC10	OK	2.99707	0	#NAME?	nan	5e-05	0.000132253	yes
XLOC_001226	XLOC_001226	Fcgr3	chr1:171051168-171059403	MEF	miNSC10	OK	39.201	0.0591008	-9.3735	-7.69478	0.00725	0.0149249	yes
XLOC_028025	XLOC_028025	Fcgrt	chr7:45092902-45103822	MEF	miNSC10	OK	125.277	18.5411	-2.75633	-15.6787	5e-05	0.000132253	yes
XLOC_030219	XLOC_030219	Fcho1	chr8:71708386-71725681	MEF	miNSC10	OK	0.413778	2.33794	2.49831	6.03626	5e-05	0.000132253	yes
XLOC_014487	XLOC_014487	Fchsd1	chr18:37955558-37969731	MEF	miNSC10	OK	4.20199	1.97873	-1.0865	-4.87925	5e-05	0.000132253	yes
XLOC_019375	XLOC_019375	Fcrls	chr3:87249080-87263588	MEF	miNSC10	OK	98.2654	0.0515333	-10.897	-9.56639	0.0006	0.00144705	yes
XLOC_008981	XLOC_008981	Fdft1	chr14:63122461-63179578	MEF	miNSC10	OK	16.627	67.205	2.01504	2.39773	0.00165	0.00377735	yes
XLOC_008521	XLOC_008521	Fdft1	chr14:63122461-63179578	MEF	miNSC10	OK	0.784282	3.5529	2.17955	1.68531	0.01855	0.0351578	yes
XLOC_019404	XLOC_019404	Fdps	chr3:89093587-89101967	MEF	miNSC10	OK	44.2453	410.486	3.21374	18.7331	5e-05	0.000132253	yes
XLOC_032108	XLOC_032108	Fem1b	chr9:62791829-62811648	MEF	miNSC10	OK	21.1782	43.4299	1.03611	6.29952	5e-05	0.000132253	yes
XLOC_015396	XLOC_015396	Fen1	chr19:10199131-10203943	MEF	miNSC10	OK	10.3655	52.53	2.34135	12.6894	5e-05	0.000132253	yes
XLOC_015363	XLOC_015363	Fermt3	chr19:6996130-7019469	MEF	miNSC10	OK	24.2533	0.78641	-4.94676	-11.9988	5e-05	0.000132253	yes
XLOC_028201	XLOC_028201	Fes	chr7:80377447-80387946	MEF	miNSC10	OK	21.6812	0.102868	-7.7195	-9.47813	5e-05	0.000132253	yes
XLOC_031184	XLOC_031184	Fez1	chr9:36832763-36878931	MEF	miNSC10	OK	23.8533	83.5933	1.8092	10.0301	5e-05	0.000132253	yes
XLOC_012758	XLOC_012758	Fgd2	chr17:29360913-29379695	MEF	miNSC10	OK	8.60489	0.0707513	-6.92626	-5.63212	5e-05	0.000132253	yes
XLOC_007592	XLOC_007592	Fgd3	chr13:49262556-49320095	MEF	miNSC10	OK	7.57933	2.43591	-1.63761	-7.29525	5e-05	0.000132253	yes
XLOC_011265	XLOC_011265	Fgd4	chr16:16416906-16599978	MEF	miNSC10	OK	8.98315	0.545844	-4.04066	-18.7126	5e-05	0.000132253	yes
XLOC_014496	XLOC_014496	Fgf1	chr18:38838672-38971274	MEF	miNSC10	OK	0.604614	16.667	4.78484	13.3786	5e-05	0.000132253	yes
XLOC_014199	XLOC_014199	Fgf1	chr18:38838672-38971274	MEF	miNSC10	OK	0.0939309	2.62465	4.80438	5.72305	5e-05	0.000132253	yes
XLOC_014202	XLOC_014202	Fgf1	chr18:38838672-38971274	MEF	miNSC10	OK	0.0653902	2.45141	5.22839	7.98808	5e-05	0.000132253	yes
XLOC_007369	XLOC_007369	Fgf10	chr13:118714698-118792573	MEF	miNSC10	OK	2.29858	0.0376298	-5.93272	-6.76836	5e-05	0.000132253	yes
XLOC_011351	XLOC_011351	Fgf12	chr16:28157782-28753243	MEF	miNSC10	OK	0.400085	4.03117	3.33282	8.26796	5e-05	0.000132253	yes
XLOC_009135	XLOC_009135	Fgf14	chr14:123974656-124677127	MEF	miNSC10	OK	1.73276	10.3776	2.58234	6.68305	5e-05	0.000132253	yes
XLOC_004562	XLOC_004562	Fgf18	chr11:33116977-33147400	MEF	miNSC10	OK	2.14488	0.156497	-3.77669	-4.16787	5e-05	0.000132253	yes
XLOC_018667	XLOC_018667	Fgf2	chr3:37348652-37419596	MEF	miNSC10	OK	10.1149	0.535223	-4.2402	-4.35966	0.0192	0.0362678	yes
XLOC_028049	XLOC_028049	Fgf21	chr7:45613889-45615490	MEF	miNSC10	OK	4.82488	1.59845	-1.59382	-3.95907	5e-05	0.000132253	yes
XLOC_023134	XLOC_023134	Fgf5	chr5:98254183-98277033	MEF	miNSC10	OK	1.26148	0.132153	-3.25484	-4.21662	5e-05	0.000132253	yes
XLOC_012542	XLOC_012542	Fgfr1op	chr17:8165517-8196593	MEF	miNSC10	OK	8.38844	21.0499	1.32734	6.61703	5e-05	0.000132253	yes
XLOC_022930	XLOC_022930	Fgfr3	chr5:33721723-33737114	MEF	miNSC10	OK	2.54032	12.5027	2.29916	11.4353	5e-05	0.000132253	yes
XLOC_020777	XLOC_020777	Fggy	chr4:95557506-95926939	MEF	miNSC10	OK	5.16169	0.229719	-4.4899	-6.46055	5e-05	0.000132253	yes
XLOC_022844	XLOC_022844	Fgl2	chr5:21292960-21424677	MEF	miNSC10	OK	12.9882	0.187519	-6.11402	-13.8763	5e-05	0.000132253	yes
XLOC_008683	XLOC_008683	Fhit	chr14:9550093-11162035	MEF	miNSC10	OK	2.60753	0.397798	-2.71258	-1.9589	0.00405	0.00871572	yes
XLOC_033011	XLOC_033011	Fhl1	chrX:56731760-56793398	MEF	miNSC10	OK	10.9277	53.9645	2.30402	12.8065	5e-05	0.000132253	yes
XLOC_000781	XLOC_000781	Fhl2	chr1:43122941-43196761	MEF	miNSC10	OK	40.7559	0.486717	-6.38778	-11.2596	5e-05	0.000132253	yes
XLOC_017476	XLOC_017476	Fibin	chr2:110359366-110363286	MEF	miNSC10	OK	108.069	0.0407943	-11.3713	-8.47101	0.0003	0.00074819	yes
XLOC_023217	XLOC_023217	Ficd	chr5:113735781-113740607	MEF	miNSC10	OK	4.06317	1.48372	-1.45339	-5.65856	5e-05	0.000132253	yes
XLOC_033337	XLOC_033337	Figf,Pir	chrX:164269430-164402915	MEF	miNSC10	OK	39.7889	0.237878	-7.386	-10.4571	5e-05	0.000132253	yes
XLOC_004505	XLOC_004505	Fignl1	chr11:11800093-11808962	MEF	miNSC10	OK	4.83023	27.957	2.53305	13.6065	5e-05	0.000132253	yes
XLOC_011095	XLOC_011095	Filip1l	chr16:57301999-57606867	MEF	miNSC10	OK	4.88168	0.528567	-3.20722	-2.6387	0.0005	0.00121628	yes
XLOC_017442	XLOC_017442	Fjx1	chr2:102449365-102451792	MEF	miNSC10	OK	6.36525	40.8624	2.68248	13.379	5e-05	0.000132253	yes
XLOC_004236	XLOC_004236	Fkbp10	chr11:100415693-100441089	MEF	miNSC10	OK	105.131	9.42689	-3.47926	-14.1662	5e-05	0.000132253	yes
XLOC_010395	XLOC_010395	Fkbp11	chr15:98724367-98728198	MEF	miNSC10	OK	34.9973	10.1322	-1.78829	-7.28751	5e-05	0.000132253	yes
XLOC_025514	XLOC_025514	Fkbp14	chr6:54577604-54593128	MEF	miNSC10	OK	40.4599	16.0244	-1.33622	-7.8211	5e-05	0.000132253	yes
XLOC_006265	XLOC_006265	Fkbp1b	chr12:4833173-4841595	MEF	miNSC10	OK	6.62905	0.601969	-3.46104	-5.94467	5e-05	0.000132253	yes
XLOC_015359	XLOC_015359	Fkbp2	chr19:6975047-6980461	MEF	miNSC10	OK	22.1486	44.6234	1.01059	1.85172	0.0018	0.00410596	yes
XLOC_025843	XLOC_025843	Fkbp4	chr6:128430106-128438631	MEF	miNSC10	OK	59.2139	168.055	1.50493	9.06389	5e-05	0.000132253	yes
XLOC_013302	XLOC_013302	Fkbp5	chr17:28398752-28486149	MEF	miNSC10	OK	3.12795	7.46893	1.25569	6.25882	5e-05	0.000132253	yes
XLOC_017222	XLOC_017222	Fkbp7	chr2:76663033-76673098	MEF	miNSC10	OK	73.6234	5.56091	-3.72677	-16.0269	5e-05	0.000132253	yes
XLOC_024908	XLOC_024908	Fkbp9	chr6:56831900-56880286	MEF	miNSC10	OK	255.482	70.5005	-1.85752	-11.0002	5e-05	0.000132253	yes
XLOC_031881	XLOC_031881	Fli1	chr9:32422203-32541452	MEF	miNSC10	OK	7.44766	0.154287	-5.5931	-10.6228	5e-05	0.000132253	yes
XLOC_004713	XLOC_004713	Flii	chr11:60699689-60727263	MEF	miNSC10	OK	40.9198	19.5835	-1.06316	-5.03421	5e-05	0.000132253	yes
XLOC_024732	XLOC_024732	Flnc	chr6:29433152-29461888	MEF	miNSC10	OK	32.7134	0.168348	-7.60229	-22.1168	5e-05	0.000132253	yes
XLOC_012872	XLOC_012872	Flot1	chr17:35823356-35833165	MEF	miNSC10	OK	41.479	91.7604	1.14549	6.78067	5e-05	0.000132253	yes
XLOC_006113	XLOC_006113	Flrt2	chr12:95692225-95786306	MEF	miNSC10	OK	33.0928	2.82411	-3.55065	-20.1347	5e-05	0.000132253	yes
XLOC_017668	XLOC_017668	Flrt3	chr2:140395429-142390050	MEF	miNSC10	OK	8.26958	2.29219	-1.85108	-8.01193	5e-05	0.000132253	yes
XLOC_024175	XLOC_024175	Flt1	chr5:147562195-147725988	MEF	miNSC10	OK	1.33982	0.034163	-5.29346	-6.63514	5e-05	0.000132253	yes
XLOC_028032	XLOC_028032	Flt3l	chr7:45131043-45136432	MEF	miNSC10	OK	12.113	4.60676	-1.39473	-4.72955	5e-05	0.000132253	yes
XLOC_013215	XLOC_013215	Flywch1	chr17:23755422-23771591	MEF	miNSC10	OK	14.5187	34.0979	1.23177	6.97308	5e-05	0.000132253	yes
XLOC_013216	XLOC_013216	Flywch2	chr17:23776917-23786077	MEF	miNSC10	OK	2.69362	0.186046	-3.85581	-3.70633	0.00985	0.0197846	yes
XLOC_016449	XLOC_016449	Fmn1	chr2:113220186-113716769	MEF	miNSC10	OK	4.64362	0.174933	-4.73037	-10.8261	5e-05	0.000132253	yes
XLOC_000594	XLOC_000594	Fmn2	chr1:174501824-174822737	MEF	miNSC10	OK	0.363251	3.16754	3.12432	11.0559	5e-05	0.000132253	yes
XLOC_004288	XLOC_004288	Fmnl1	chr11:103171137-103198900	MEF	miNSC10	OK	5.56883	0.0900847	-5.94995	-4.95814	5e-05	0.000132253	yes
XLOC_016154	XLOC_016154	Fmnl2	chr2:52857867-53191271	MEF	miNSC10	OK	12.4704	37.3316	1.58189	6.3225	5e-05	0.000132253	yes
XLOC_000863	XLOC_000863	Fn1	chr1:71585398-71653234	MEF	miNSC10	OK	234.92	14.256	-4.04253	-22.6757	5e-05	0.000132253	yes
XLOC_013137	XLOC_013137	Fndc1	chr17:7738502-7827277	MEF	miNSC10	OK	0.797971	5.6757	2.83039	11.7021	5e-05	0.000132253	yes
XLOC_020986	XLOC_020986	Fndc5	chr4:129137059-129144593	MEF	miNSC10	OK	3.47963	0.11545	-4.91359	-6.96108	5e-05	0.000132253	yes
XLOC_003754	XLOC_003754	Fnip1	chr11:54438178-54518678	MEF	miNSC10	OK	25.7461	11.9667	-1.10533	-6.754	5e-05	0.000132253	yes
XLOC_019340	XLOC_019340	Fnip2	chr3:79345375-79567704	MEF	miNSC10	OK	18.3001	7.29362	-1.32714	-5.30258	5e-05	0.000132253	yes
XLOC_018756	XLOC_018756	Fnip2	chr3:79345375-79567704	MEF	miNSC10	OK	2.07474	0.966944	-1.10143	-2.44102	5e-05	0.000132253	yes
XLOC_028312	XLOC_028312	Folr2	chr7:101839987-101857190	MEF	miNSC10	OK	12.5012	0.148537	-6.39511	-6.01786	0.00015	0.000383584	yes
XLOC_006082	XLOC_006082	Fos	chr12:85473899-85479850	MEF	miNSC10	OK	443.01	6.57191	-6.07488	-27.7831	5e-05	0.000132253	yes
XLOC_027727	XLOC_027727	Fosb	chr7:19300665-19310045	MEF	miNSC10	OK	78.0028	1.12896	-6.11046	-28.1774	5e-05	0.000132253	yes
XLOC_022920	XLOC_022920	Fosl2	chr5:32135908-32158399	MEF	miNSC10	OK	33.6784	5.1511	-2.70887	-10.5515	5e-05	0.000132253	yes
XLOC_007310	XLOC_007310	Foxd1	chr13:98354244-98356705	MEF	miNSC10	OK	1.14673	0.31574	-1.86072	-2.66097	0.0005	0.00121628	yes
XLOC_021576	XLOC_021576	Foxd2	chr4:114906279-114908898	MEF	miNSC10	OK	0.748004	2.53973	1.76356	4.36177	5e-05	0.000132253	yes
XLOC_020859	XLOC_020859	Foxd2os	chr4:114909288-114921929	MEF	miNSC10	OK	3.36991	25.1589	2.90029	7.49058	5e-05	0.000132253	yes
XLOC_020786	XLOC_020786	Foxd3	chr4:99656298-99658671	MEF	miNSC10	OK	9.12245	0.143057	-5.99476	-5.78773	0.0001	0.000259035	yes
XLOC_005293	XLOC_005293	Foxj1	chr11:116330703-116335354	MEF	miNSC10	OK	1.17288	4.99379	2.09008	7.48296	5e-05	0.000132253	yes
XLOC_004440	XLOC_004440	Foxk2	chr11:121259986-121311028	MEF	miNSC10	OK	13.2517	33.1981	1.32492	7.8669	5e-05	0.000132253	yes
XLOC_002621	XLOC_002621	Foxo3	chr10:42181713-42276857	MEF	miNSC10	OK	24.0231	11.0849	-1.11582	-6.59693	5e-05	0.000132253	yes
XLOC_025703	XLOC_025703	Foxp1	chr6:98924628-99435345	MEF	miNSC10	OK	11.666	0.967363	-3.5921	-17.3293	5e-05	0.000132253	yes
XLOC_024697	XLOC_024697	Foxp2	chr6:14901348-15441977	MEF	miNSC10	OK	1.26109	0.119345	-3.40147	-7.69985	5e-05	0.000132253	yes
XLOC_010218	XLOC_010218	Foxred2	chr15:77940521-77956722	MEF	miNSC10	OK	3.28824	18.9399	2.52604	6.39023	5e-05	0.000132253	yes
XLOC_023128	XLOC_023128	Fras1	chr5:96373954-96784733	MEF	miNSC10	OK	1.37866	6.0001	2.12172	11.726	5e-05	0.000132253	yes
XLOC_015167	XLOC_015167	Frat1	chr19:41829969-41832583	MEF	miNSC10	OK	0.75249	3.393	2.17281	6.06747	5e-05	0.000132253	yes
XLOC_015565	XLOC_015565	Frat2	chr19:41845975-41848132	MEF	miNSC10	OK	1.34166	6.35649	2.24421	7.38815	5e-05	0.000132253	yes
XLOC_021477	XLOC_021477	Frem1	chr4:82897836-83052167	MEF	miNSC10	OK	23.9466	0.175813	-7.08964	-15.7873	5e-05	0.000132253	yes
XLOC_001978	XLOC_001978	Frk	chr10:34483399-34611453	MEF	miNSC10	OK	2.98943	0.871975	-1.77751	-7.56732	5e-05	0.000132253	yes
XLOC_020727	XLOC_020727	Frmd3	chr4:74013602-74202214	MEF	miNSC10	OK	0.788724	6.68659	3.08368	10.404	5e-05	0.000132253	yes
XLOC_015850	XLOC_015850	Frmd4a	chr2:4152862-4614165	MEF	miNSC10	OK	6.69329	27.8918	2.05905	11.3549	5e-05	0.000132253	yes
XLOC_025701	XLOC_025701	Frmd4b	chr6:97286782-97617657	MEF	miNSC10	OK	7.0461	3.50813	-1.00612	-5.24487	5e-05	0.000132253	yes
XLOC_005996	XLOC_005996	Frmd6	chr12:70825513-70903396	MEF	miNSC10	OK	42.9286	6.12648	-2.80881	-15.856	5e-05	0.000132253	yes
XLOC_020646	XLOC_020646	Frmpd1	chr4:45184905-45286029	MEF	miNSC10	OK	0.267915	3.59297	3.74533	9.9274	5e-05	0.000132253	yes
XLOC_019037	XLOC_019037	Frrs1	chr3:116859566-116904502	MEF	miNSC10	OK	6.20054	0.539133	-3.52368	-7.99742	5e-05	0.000132253	yes
XLOC_021405	XLOC_021405	Frrs1l	chr4:56960135-56990391	MEF	miNSC10	OK	0.26001	1.57787	2.60134	6.11744	5e-05	0.000132253	yes
XLOC_023733	XLOC_023733	Fryl	chr5:73020190-73256618	MEF	miNSC10	OK	5.38034	11.6433	1.11373	6.56036	5e-05	0.000132253	yes
XLOC_017231	XLOC_017231	Frzb	chr2:80411969-80447396	MEF	miNSC10	OK	0.65155	2.06279	1.66265	4.92207	5e-05	0.000132253	yes
XLOC_020541	XLOC_020541	Fsbp,Rad54b	chr4:11558919-11615867	MEF	miNSC10	OK	1.52307	11.7517	2.94782	12.7104	5e-05	0.000132253	yes
XLOC_013007	XLOC_013007	Fsd1	chr17:55986510-55996881	MEF	miNSC10	OK	4.01319	8.5875	1.09749	4.655	5e-05	0.000132253	yes
XLOC_007867	XLOC_007867	Fst	chr13:114452229-114458966	MEF	miNSC10	OK	43.3971	0.601499	-6.17289	-18.2023	5e-05	0.000132253	yes
XLOC_011040	XLOC_011040	Fstl1	chr16:37777019-37838076	MEF	miNSC10	OK	781.132	64.5972	-3.59602	-19.6039	5e-05	0.000132253	yes
XLOC_005210	XLOC_005210	Ftsj3	chr11:106249143-106255802	MEF	miNSC10	OK	23.0958	47.8979	1.05233	6.23875	5e-05	0.000132253	yes
XLOC_019141	XLOC_019141	Fubp1	chr3:152210457-152266320	MEF	miNSC10	OK	17.5293	39.3354	1.16606	6.72064	5e-05	0.000132253	yes
XLOC_001909	XLOC_001909	Fuca2	chr10:13501027-13517275	MEF	miNSC10	OK	19.9714	1.69363	-3.55975	-17.3758	5e-05	0.000132253	yes
XLOC_028660	XLOC_028660	Fuom	chr7:140097814-140102441	MEF	miNSC10	OK	2.53624	1.14975	-1.14137	-3.8735	5e-05	0.000132253	yes
XLOC_028202	XLOC_028202	Furin	chr7:80389102-80405436	MEF	miNSC10	OK	10.2778	3.53552	-1.53953	-7.61213	5e-05	0.000132253	yes
XLOC_031784	XLOC_031784	Fut4	chr9:14748458-14752122	MEF	miNSC10	OK	1.86115	0.334095	-2.47786	-6.24782	5e-05	0.000132253	yes
XLOC_006032	XLOC_006032	Fut8	chr12:77238103-77477429	MEF	miNSC10	OK	16.939	75.6921	2.15979	12.2578	5e-05	0.000132253	yes
XLOC_021277	XLOC_021277	Fut9	chr4:25609332-25800003	MEF	miNSC10	OK	0.479016	10.6952	4.48075	22.0688	5e-05	0.000132253	yes
XLOC_021145	XLOC_021145	Fv1	chr4:147868880-147872357	MEF	miNSC10	OK	2.59491	7.96875	1.61867	5.28736	5e-05	0.000132253	yes
XLOC_015489	XLOC_015489	Fxn	chr19:24261452-24280586	MEF	miNSC10	OK	3.78065	10.6716	1.49707	5.44852	5e-05	0.000132253	yes
XLOC_031298	XLOC_031298	Fxyd2	chr9:45399708-45410278	MEF	miNSC10	OK	1.16406	0	#NAME?	nan	5e-05	0.000132253	yes
XLOC_027933	XLOC_027933	Fxyd5	chr7:31032654-31042331	MEF	miNSC10	OK	38.8492	0	#NAME?	nan	5e-05	0.000132253	yes
XLOC_009612	XLOC_009612	Fyb	chr15:6569538-6665609	MEF	miNSC10	OK	9.65862	1.52061	-2.66717	-13.1367	5e-05	0.000132253	yes
XLOC_001984	XLOC_001984	Fyn	chr10:39369678-39565498	MEF	miNSC10	OK	25.0923	123.326	2.29717	12.1931	5e-05	0.000132253	yes
XLOC_023512	XLOC_023512	Fzd1	chr5:4753838-4758216	MEF	miNSC10	OK	48.7392	23.8154	-1.03319	-6.17185	5e-05	0.000132253	yes
XLOC_023330	XLOC_023330	Fzd10	chr5:128601105-128604093	MEF	miNSC10	OK	0.396076	10.8662	4.77793	12.0911	5e-05	0.000132253	yes
XLOC_004279	XLOC_004279	Fzd2	chr11:102604430-102608058	MEF	miNSC10	OK	46.2129	13.2489	-1.80242	-10.358	5e-05	0.000132253	yes
XLOC_008993	XLOC_008993	Fzd3	chr14:65192440-65262463	MEF	miNSC10	OK	3.33375	23.5684	2.82164	16.8455	5e-05	0.000132253	yes
XLOC_027109	XLOC_027109	Fzd4	chr7:89404365-89413137	MEF	miNSC10	OK	14.0215	2.81756	-2.31512	-10.156	5e-05	0.000132253	yes
XLOC_000145	XLOC_000145	Fzd7	chr1:59482146-59486955	MEF	miNSC10	OK	14.7523	5.28935	-1.47978	-8.01201	5e-05	0.000132253	yes
XLOC_014073	XLOC_014073	Fzd8	chr18:9212188-9218219	MEF	miNSC10	OK	10.9087	4.17797	-1.3846	-6.46874	5e-05	0.000132253	yes
XLOC_024053	XLOC_024053	Fzd9	chr5:135187219-135251176	MEF	miNSC10	OK	1.50564	49.1328	5.02823	4.16397	5e-05	0.000132253	yes
XLOC_005938	XLOC_005938	G2e3	chr12:51348229-51377054	MEF	miNSC10	OK	8.43413	28.6471	1.76408	8.49187	5e-05	0.000132253	yes
XLOC_004408	XLOC_004408	Gaa	chr11:119267966-119285698	MEF	miNSC10	OK	103.219	32.5242	-1.66613	-10.0604	5e-05	0.000132253	yes
XLOC_023722	XLOC_023722	Gabra2	chr5:70961056-71095849	MEF	miNSC10	OK	0.334769	4.00289	3.57981	8.29281	5e-05	0.000132253	yes
XLOC_023724	XLOC_023724	Gabra4	chr5:71569618-72141038	MEF	miNSC10	OK	1.60633	10.6916	2.73464	7.76333	5e-05	0.000132253	yes
XLOC_027001	XLOC_027001	Gabrb3	chr7:57590517-57828801	MEF	miNSC10	OK	0.394547	7.63143	4.27369	15.8527	5e-05	0.000132253	yes
XLOC_033594	XLOC_033594	Gabre	chrX:72256080-72274721	MEF	miNSC10	OK	1.29039	0.393243	-1.71431	-3.94101	5e-05	0.000132253	yes
XLOC_023721	XLOC_023721	Gabrg1	chr5:70749140-70842617	MEF	miNSC10	OK	0.597112	32.5815	5.76991	24.4749	5e-05	0.000132253	yes
XLOC_015952	XLOC_015952	Gad2	chr2:22622326-22693877	MEF	miNSC10	OK	1.27307	0.230949	-2.46267	-6.97263	5e-05	0.000132253	yes
XLOC_025556	XLOC_025556	Gadd45a	chr6:67035095-67080652	MEF	miNSC10	OK	15.0295	55.5458	1.88588	8.17106	5e-05	0.000132253	yes
XLOC_002211	XLOC_002211	Gadd45b	chr10:80930090-80932356	MEF	miNSC10	OK	22.6936	6.52664	-1.79787	-7.94828	5e-05	0.000132253	yes
XLOC_014915	XLOC_014915	Gal3st3	chr19:5298330-5308739	MEF	miNSC10	OK	2.88253	6.03207	1.06532	4.23768	5e-05	0.000132253	yes
XLOC_024103	XLOC_024103	Gal3st4	chr5:138255481-138272754	MEF	miNSC10	OK	2.10609	0.887961	-1.246	-1.82143	0.0054	0.011381	yes
XLOC_021051	XLOC_021051	Gale	chr4:135963927-135972594	MEF	miNSC10	OK	6.53409	13.1744	1.01167	3.05919	5e-05	0.000132253	yes
XLOC_017590	XLOC_017590	Galk2	chr2:125859108-126152004	MEF	miNSC10	OK	2.57186	0.230668	-3.47892	-7.24017	5e-05	0.000132253	yes
XLOC_016528	XLOC_016528	Galk2	chr2:125859108-126152004	MEF	miNSC10	OK	24.9572	2.73872	-3.18788	-11.731	5e-05	0.000132253	yes
XLOC_013075	XLOC_013075	Galm	chr17:80127470-80185032	MEF	miNSC10	OK	2.99135	0.777885	-1.94317	-6.00478	5e-05	0.000132253	yes
XLOC_030457	XLOC_030457	Galns	chr8:122578236-122611487	MEF	miNSC10	OK	10.0931	3.38596	-1.57573	-6.60919	5e-05	0.000132253	yes
XLOC_020659	XLOC_020659	Galnt12	chr4:47091952-47123042	MEF	miNSC10	OK	7.01966	0.48012	-3.86993	-9.07839	5e-05	0.000132253	yes
XLOC_006043	XLOC_006043	Galnt16	chr12:80518989-80603896	MEF	miNSC10	OK	2.18799	4.74176	1.11582	5.13178	5e-05	0.000132253	yes
XLOC_028483	XLOC_028483	Galnt18	chr7:111471656-111779977	MEF	miNSC10	OK	11.2831	2.52937	-2.15731	-9.51952	5e-05	0.000132253	yes
XLOC_029930	XLOC_029930	Galnt2	chr8:124231393-124345723	MEF	miNSC10	OK	52.3706	25.739	-1.0248	-6.14923	5e-05	0.000132253	yes
XLOC_020605	XLOC_020605	Galt	chr4:41755227-41759224	MEF	miNSC10	OK	9.69871	3.11601	-1.63809	-6.80109	5e-05	0.000132253	yes
XLOC_011424	XLOC_011424	Gap43	chr16:42248381-42340651	MEF	miNSC10	OK	52.7315	113.347	1.10401	6.49645	5e-05	0.000132253	yes
XLOC_025816	XLOC_025816	Gapdh	chr6:125145223-125166467	MEF	miNSC10	OK	73.7017	197.861	1.42472	7.39742	5e-05	0.000132253	yes
XLOC_019666	XLOC_019666	Gar1	chr3:129824911-129831396	MEF	miNSC10	OK	3.38244	11.1436	1.72008	6.40682	5e-05	0.000132253	yes
XLOC_022890	XLOC_022890	Gareml	chr5:30103583-30155119	MEF	miNSC10	OK	1.3538	23.8239	4.13732	4.93021	5e-05	0.000132253	yes
XLOC_026991	XLOC_026991	Gas2	chr7:51879068-51995048	MEF	miNSC10	OK	26.1077	5.07054	-2.36426	-12.0287	5e-05	0.000132253	yes
XLOC_002851	XLOC_002851	Gas2l3	chr10:89408468-89443967	MEF	miNSC10	OK	3.25265	11.5808	1.83205	10.3322	5e-05	0.000132253	yes
XLOC_029993	XLOC_029993	Gas6	chr8:13464085-13494535	MEF	miNSC10	OK	504.339	10.5747	-5.57571	-30.3557	5e-05	0.000132253	yes
XLOC_014081	XLOC_014081	Gata6	chr18:11042036-11085635	MEF	miNSC10	OK	7.64876	0.114964	-6.05598	-4.82684	0.00015	0.000383584	yes
XLOC_017580	XLOC_017580	Gatm	chr2:122594472-122611277	MEF	miNSC10	OK	7.97594	1.33131	-2.5828	-9.88526	5e-05	0.000132253	yes
XLOC_003546	XLOC_003546	Gatsl3	chr11:4218250-4222409	MEF	miNSC10	OK	15.0217	0.17789	-6.39992	-7.74906	5e-05	0.000132253	yes
XLOC_023853	XLOC_023853	Gbp11	chr5:105322911-105346476	MEF	miNSC10	OK	3.01801	0.367683	-3.03706	-7.30947	5e-05	0.000132253	yes
XLOC_019118	XLOC_019118	Gbp2	chr3:142620662-142638008	MEF	miNSC10	OK	28.5517	0.711372	-5.32683	-17.5787	5e-05	0.000132253	yes
XLOC_019116	XLOC_019116	Gbp3	chr3:142560051-142573214	MEF	miNSC10	OK	28.504	0.546803	-5.704	-17.0847	5e-05	0.000132253	yes
XLOC_023850	XLOC_023850	Gbp4	chr5:105115766-105139586	MEF	miNSC10	OK	1.17741	0.381879	-1.62443	-4.99994	5e-05	0.000132253	yes
XLOC_023852	XLOC_023852	Gbp6	chr5:105270619-105293780	MEF	miNSC10	OK	9.95714	0.526022	-4.24254	-16.3609	5e-05	0.000132253	yes
XLOC_019115	XLOC_019115	Gbp7	chr3:142530335-142550151	MEF	miNSC10	OK	16.5393	0.610038	-4.76086	-20.6528	5e-05	0.000132253	yes
XLOC_023849	XLOC_023849	Gbp9	chr5:105076420-105110292	MEF	miNSC10	OK	15.2378	4.12312	-1.88584	-10.1599	5e-05	0.000132253	yes
XLOC_000954	XLOC_000954	Gbx2	chr1:89927936-89935298	MEF	miNSC10	OK	0.432454	12.7419	4.88089	7.72172	5e-05	0.000132253	yes
XLOC_016174	XLOC_016174	Gca	chr2:62664326-62694109	MEF	miNSC10	OK	1.23576	0.0273248	-5.49905	-4.65997	0.00235	0.00527994	yes
XLOC_031486	XLOC_031486	Gclc	chr9:77754534-77794575	MEF	miNSC10	OK	7.4691	34.3466	2.20116	12.3774	5e-05	0.000132253	yes
XLOC_019048	XLOC_019048	Gclm	chr3:122245556-122270068	MEF	miNSC10	OK	9.33721	23.041	1.30314	5.68644	5e-05	0.000132253	yes
XLOC_000028	XLOC_000028	Gdap1	chr1:17145372-17164270	MEF	miNSC10	OK	0.709966	1.52996	1.10768	4.09693	5e-05	0.000132253	yes
XLOC_005908	XLOC_005908	Gdap10	chr12:32819937-32853369	MEF	miNSC10	OK	3.36623	1.42724	-1.23791	-1.65558	0.00665	0.0137709	yes
XLOC_016772	XLOC_016772	Gdap1l1	chr2:163438466-163455324	MEF	miNSC10	OK	0.515921	2.65873	2.36552	5.86394	5e-05	0.000132253	yes
XLOC_030193	XLOC_030193	Gdf15	chr8:70629393-70631635	MEF	miNSC10	OK	4.20114	19.1685	2.18989	7.22784	5e-05	0.000132253	yes
XLOC_020535	XLOC_020535	Gdf6	chr4:9844371-9862345	MEF	miNSC10	OK	1.66799	0.41222	-2.01662	-5.28723	5e-05	0.000132253	yes
XLOC_006270	XLOC_006270	Gdf7	chr12:8296444-8301954	MEF	miNSC10	OK	5.94075	0.209611	-4.82486	-3.65774	5e-05	0.000132253	yes
XLOC_009615	XLOC_009615	Gdnf	chr15:7810047-7837580	MEF	miNSC10	OK	1.09475	0.0415699	-4.71892	-3.93858	5e-05	0.000132253	yes
XLOC_033139	XLOC_033139	Gdpd2	chrX:100729846-100738901	MEF	miNSC10	OK	1.73952	6.6418	1.93288	7.70422	5e-05	0.000132253	yes
XLOC_027143	XLOC_027143	Gdpd5	chr7:99381548-99461336	MEF	miNSC10	OK	7.96798	3.49241	-1.18999	-2.07923	0.0011	0.00257286	yes
XLOC_020542	XLOC_020542	Gem	chr4:11704446-11715103	MEF	miNSC10	OK	28.6881	6.85625	-2.06496	-10.5008	5e-05	0.000132253	yes
XLOC_005965	XLOC_005965	Gemin2	chr12:59013392-59027988	MEF	miNSC10	OK	6.24659	12.5926	1.01144	4.19274	5e-05	0.000132253	yes
XLOC_013077	XLOC_013077	Gemin6	chr17:80224488-80228497	MEF	miNSC10	OK	5.2671	18.2173	1.79023	7.76355	5e-05	0.000132253	yes
XLOC_006277	XLOC_006277	Gen1	chr12:11240823-11265787	MEF	miNSC10	OK	0.705388	4.72299	2.74321	10.4229	5e-05	0.000132253	yes
XLOC_005182	XLOC_005182	Gfap	chr11:102887335-102897200	MEF	miNSC10	OK	12.5481	0.412608	-4.92655	-12.6404	5e-05	0.000132253	yes
XLOC_018736	XLOC_018736	Gfm1	chr3:67430114-67476597	MEF	miNSC10	OK	12.7968	27.3519	1.09586	5.40222	5e-05	0.000132253	yes
XLOC_003709	XLOC_003709	Gfpt2	chr11:49794154-49838620	MEF	miNSC10	OK	8.29391	19.5693	1.23847	6.7793	5e-05	0.000132253	yes
XLOC_015642	XLOC_015642	Gfra1	chr19:58235545-58455797	MEF	miNSC10	OK	18.4455	8.83038	-1.06272	-6.01531	5e-05	0.000132253	yes
XLOC_008570	XLOC_008570	Gfra2	chr14:70890106-70979840	MEF	miNSC10	OK	8.06471	20.6339	1.35532	7.4909	5e-05	0.000132253	yes
XLOC_009132	XLOC_009132	Ggact	chr14:122890563-122913165	MEF	miNSC10	OK	12.3603	5.32361	-1.21524	-4.51216	5e-05	0.000132253	yes
XLOC_025516	XLOC_025516	Ggct	chr6:54985094-54992867	MEF	miNSC10	OK	1.51081	4.37765	1.53483	4.70084	5e-05	0.000132253	yes
XLOC_024959	XLOC_024959	Ggcx	chr6:72414307-72440615	MEF	miNSC10	OK	40.5847	16.6933	-1.28167	-2.7593	5e-05	0.000132253	yes
XLOC_002111	XLOC_002111	Ggt5	chr10:75589380-75616968	MEF	miNSC10	OK	4.17866	0.494863	-3.07794	-10.135	5e-05	0.000132253	yes
XLOC_017743	XLOC_017743	Ggt7	chr2:155490295-155514846	MEF	miNSC10	OK	9.03079	4.25371	-1.08613	-5.14011	5e-05	0.000132253	yes
XLOC_017107	XLOC_017107	Ggta1	chr2:35400075-35462734	MEF	miNSC10	OK	18.8961	0.0462317	-8.67499	-7.89911	5e-05	0.000132253	yes
XLOC_005140	XLOC_005140	Ghdc	chr11:100766331-100770957	MEF	miNSC10	OK	10.547	4.55875	-1.21012	-5.64229	5e-05	0.000132253	yes
XLOC_009995	XLOC_009995	Ghr	chr15:3317754-3583352	MEF	miNSC10	OK	78.687	2.9026	-4.76071	-18.0648	5e-05	0.000132253	yes
XLOC_016654	XLOC_016654	Gins1	chr2:150909593-150931280	MEF	miNSC10	OK	3.8093	25.5186	2.74395	10.5637	5e-05	0.000132253	yes
XLOC_029757	XLOC_029757	Gins3	chr8:95633558-95645059	MEF	miNSC10	OK	2.02494	4.82267	1.25195	5.26126	5e-05	0.000132253	yes
XLOC_002036	XLOC_002036	Gja1	chr10:56377299-56390419	MEF	miNSC10	OK	50.7718	1.55659	-5.02757	-22.5539	5e-05	0.000132253	yes
XLOC_033755	XLOC_033755	Gla	chrX:134588168-134601005	MEF	miNSC10	OK	12.4094	5.71512	-1.11857	-6.01112	5e-05	0.000132253	yes
XLOC_000894	XLOC_000894	Glb1l	chr1:75192159-75210778	MEF	miNSC10	OK	9.10528	3.529	-1.36744	-5.65586	5e-05	0.000132253	yes
XLOC_024691	XLOC_024691	Glcci1	chr6:8507058-8597549	MEF	miNSC10	OK	2.46292	14.5418	2.56176	11.0379	5e-05	0.000132253	yes
XLOC_032104	XLOC_032104	Glce	chr9:62057190-62122594	MEF	miNSC10	OK	76.7992	23.863	-1.68631	-8.44786	5e-05	0.000132253	yes
XLOC_015513	XLOC_015513	Gldc	chr19:30098440-30175441	MEF	miNSC10	OK	0.722951	13.2396	4.19482	16.0467	5e-05	0.000132253	yes
XLOC_031345	XLOC_031345	Gldn	chr9:54268579-54341777	MEF	miNSC10	OK	2.35495	0.0394257	-5.90042	-7.11526	5e-05	0.000132253	yes
XLOC_002976	XLOC_002976	Gli1	chr10:127321963-127341579	MEF	miNSC10	OK	1.89685	0.269981	-2.81268	-5.57896	5e-05	0.000132253	yes
XLOC_001009	XLOC_001009	Gli2	chr1:118834060-119053619	MEF	miNSC10	OK	3.0189	0.197936	-3.93092	-5.37482	5e-05	0.000132253	yes
XLOC_006960	XLOC_006960	Gli3	chr13:15463291-15730112	MEF	miNSC10	OK	11.0068	3.71235	-1.56799	-7.58114	5e-05	0.000132253	yes
XLOC_002911	XLOC_002911	Glipr1	chr10:111972694-111997264	MEF	miNSC10	OK	31.9747	5.57122	-2.52086	-5.04656	5e-05	0.000132253	yes
XLOC_020637	XLOC_020637	Glipr2	chr4:43957701-43979118	MEF	miNSC10	OK	32.3235	13.0294	-1.31081	-7.24472	5e-05	0.000132253	yes
XLOC_020825	XLOC_020825	Glis1	chr4:107434718-107635059	MEF	miNSC10	OK	2.01258	0.360762	-2.47993	-5.28413	5e-05	0.000132253	yes
XLOC_019345	XLOC_019345	Glrb	chr3:80843487-80913660	MEF	miNSC10	OK	1.97759	13.7772	2.80047	13.0381	5e-05	0.000132253	yes
XLOC_002431	XLOC_002431	Gls2	chr10:128194634-128211794	MEF	miNSC10	OK	0.539836	1.22058	1.17697	1.67551	0.00595	0.0124334	yes
XLOC_002825	XLOC_002825	Glt8d2	chr10:82629837-82690650	MEF	miNSC10	OK	19.6721	0.845103	-4.54088	-3.50709	0.0003	0.00074819	yes
XLOC_010481	XLOC_010481	Glycam1	chr15:103562759-103565081	MEF	miNSC10	OK	0.309257	1.45508	2.23422	1.88855	0.0059	0.0123341	yes
XLOC_009627	XLOC_009627	Gm10389	chr15:10568870-10790123	MEF	miNSC10	OK	1.4423	0.246449	-2.54901	-3.21883	5e-05	0.000132253	yes
XLOC_006123	XLOC_006123	Gm10432	chr12:100276608-100520822	MEF	miNSC10	OK	0.291388	1.41095	2.27566	3.16218	5e-05	0.000132253	yes
XLOC_012636	XLOC_012636	Gm10509	chr17:21690211-21692213	MEF	miNSC10	OK	2.43996	0.533297	-2.19385	-6.13202	5e-05	0.000132253	yes
XLOC_000659	XLOC_000659	Gm10516	chr1:192098478-192151025	MEF	miNSC10	OK	1.75791	0.262184	-2.74521	-3.12871	5e-05	0.000132253	yes
XLOC_014348	XLOC_014348	Gm10532	chr18:75431122-75697696	MEF	miNSC10	OK	1.10268	4.25586	1.94843	3.68814	5e-05	0.000132253	yes
XLOC_029706	XLOC_029706	Gm10638	chr8:86722411-86747060	MEF	miNSC10	OK	2.42114	1.17385	-1.04443	-1.87145	0.0036	0.00780079	yes
XLOC_001939	XLOC_001939	Gm10825	chr10:22402812-22407470	MEF	miNSC10	OK	0.463085	1.5924	1.78185	6.09932	5e-05	0.000132253	yes
XLOC_031321	XLOC_031321	Gm11149	chr9:49502145-49799069	MEF	miNSC10	OK	3.44155	12.3248	1.84043	1.82069	0.00345	0.0075	yes
XLOC_003610	XLOC_003610	Gm12070	chr11:26785107-26787859	MEF	miNSC10	OK	0.72455	2.10696	1.54	3.67911	5e-05	0.000132253	yes
XLOC_003770	XLOC_003770	Gm12250	chr11:58183842-58190198	MEF	miNSC10	OK	5.08059	0.0579825	-6.45323	-7.00988	5e-05	0.000132253	yes
XLOC_020975	XLOC_020975	Gm12942	chr4:127126042-127129660	MEF	miNSC10	OK	6.023	1.85591	-1.69835	-5.09141	5e-05	0.000132253	yes
XLOC_021728	XLOC_021728	Gm12992	chr4:131873638-131920029	MEF	miNSC10	OK	5.36853	11.9185	1.15061	2.79366	5e-05	0.000132253	yes
XLOC_021135	XLOC_021135	Gm13139	chr4:145781542-145831978	MEF	miNSC10	OK	5.89441	0.263831	-4.48166	-11.5966	5e-05	0.000132253	yes
XLOC_021140	XLOC_021140	Gm13139,Gm13251	chr4:146270384-146469440	MEF	miNSC10	OK	3.55272	0.262821	-3.75677	-10.3302	5e-05	0.000132253	yes
XLOC_021143	XLOC_021143	Gm13152	chr4:147175865-147513420	MEF	miNSC10	OK	6.24065	0.221395	-4.817	-7.31211	5e-05	0.000132253	yes
XLOC_021879	XLOC_021879	Gm13157	chr4:147753879-147809788	MEF	miNSC10	OK	5.85034	2.35948	-1.31005	-6.2847	5e-05	0.000132253	yes
XLOC_021136	XLOC_021136	Gm13238	chr4:145837218-145837992	MEF	miNSC10	OK	1.86003	0.0912721	-4.34901	-2.65514	0.00265	0.00588151	yes
XLOC_015931	XLOC_015931	Gm13315	chr2:14603920-14988906	MEF	miNSC10	OK	0.804923	2.89228	1.84528	2.29249	0.00015	0.000383584	yes
XLOC_017429	XLOC_017429	Gm13889	chr2:93955809-93957100	MEF	miNSC10	OK	1.90586	89.8359	5.55878	14.9912	5e-05	0.000132253	yes
XLOC_017612	XLOC_017612	Gm14005	chr2:128298662-128429351	MEF	miNSC10	OK	5.03246	2.43468	-1.04753	-2.30062	5e-05	0.000132253	yes
XLOC_016876	XLOC_016876	Gm14322	chr2:177759287-177774943	MEF	miNSC10	OK	2.95344	6.77535	1.1979	6.34436	5e-05	0.000132253	yes
XLOC_017879	XLOC_017879	Gm14393	chr2:175061548-175067769	MEF	miNSC10	OK	0.915549	3.02046	1.72206	2.81142	0.00025	0.00062734	yes
XLOC_016242	XLOC_016242	Gm14461	chr2:78237546-78303005	MEF	miNSC10	OK	2.31137	0.7849	-1.55817	-4.38179	5e-05	0.000132253	yes
XLOC_027224	XLOC_027224	Gm15133	chr7:104299349-104324838	MEF	miNSC10	OK	2.52308	0.0406004	-5.95755	-2.87717	5e-05	0.000132253	yes
XLOC_002329	XLOC_002329	Gm15663	chr10:105574550-105583870	MEF	miNSC10	OK	1.34841	3.66555	1.44277	5.71464	5e-05	0.000132253	yes
XLOC_001084	XLOC_001084	Gm15850	chr1:136127718-136131183	MEF	miNSC10	OK	0.228476	2.23295	3.28883	1.63402	5e-05	0.000132253	yes
XLOC_002386	XLOC_002386	Gm15910	chr10:120781100-120898971	MEF	miNSC10	OK	1.38105	0.440223	-1.64946	-1.46316	0.022	0.0410503	yes
XLOC_012538	XLOC_012538	Gm1604b,Rps6ka2	chr17:7025542-7303392	MEF	miNSC10	OK	3.00195	10.5586	1.81445	7.49066	5e-05	0.000132253	yes
XLOC_001353	XLOC_001353	Gm16897	chr1:194938820-194976959	MEF	miNSC10	OK	10.4866	0.740067	-3.82475	-6.62684	5e-05	0.000132253	yes
XLOC_007687	XLOC_007687	Gm16907	chr13:62964892-63431745	MEF	miNSC10	OK	10.6332	2.34036	-2.18377	-4.78021	5e-05	0.000132253	yes
XLOC_008945	XLOC_008945	Gm16973	chr14:56668247-56702239	MEF	miNSC10	OK	3.18605	6.73938	1.08084	2.87644	5e-05	0.000132253	yes
XLOC_030493	XLOC_030493	Gm17296	chr8:126422423-126475077	MEF	miNSC10	OK	2.74441	6.1753	1.17001	4.77146	5e-05	0.000132253	yes
XLOC_007765	XLOC_007765	Gm17750	chr13:84025296-84064774	MEF	miNSC10	OK	1.16099	3.10936	1.42126	2.16402	0.00105	0.00246334	yes
XLOC_032092	XLOC_032092	Gm20199	chr9:59388553-59486374	MEF	miNSC10	OK	3.39093	1.63455	-1.05279	-1.44865	0.02245	0.0417737	yes
XLOC_000140	XLOC_000140	Gm20257	chr1:58652640-58655831	MEF	miNSC10	OK	1.00786	0.273214	-1.88319	-2.34103	0.0016	0.00366864	yes
XLOC_007735	XLOC_007735	Gm20554	chr13:72623465-72628564	MEF	miNSC10	OK	1.59706	0.557014	-1.51964	-4.89714	5e-05	0.000132253	yes
XLOC_024971	XLOC_024971	Gm20594	chr6:79818030-79818364	MEF	miNSC10	OK	60.2441	260.42	2.11195	9.96939	5e-05	0.000132253	yes
XLOC_027090	XLOC_027090	Gm2115	chr7:84528953-84579746	MEF	miNSC10	OK	5.12644	0.99586	-2.36394	-7.30549	5e-05	0.000132253	yes
XLOC_007883	XLOC_007883	Gm21188	chr13:120034604-120052204	MEF	miNSC10	OK	2.31319	0.831473	-1.47614	-2.9527	5e-05	0.000132253	yes
XLOC_018738	XLOC_018738	Gm21949,Iqcj,Schip1	chr3:67892219-68628432	MEF	miNSC10	OK	9.53619	107.648	3.49677	18.5889	5e-05	0.000132253	yes
XLOC_008247	XLOC_008247	Gm3002	chr14:3814912-3830681	MEF	miNSC10	OK	3.50013	1.08191	-1.69383	-7.92352	5e-05	0.000132253	yes
XLOC_007678	XLOC_007678	Gm3604	chr13:62367715-62383174	MEF	miNSC10	OK	1.38824	0.597197	-1.21698	-3.87492	5e-05	0.000132253	yes
XLOC_020607	XLOC_020607	Gm3893	chr4:41889794-42462993	MEF	miNSC10	OK	1.64995	0.495105	-1.73662	-5.26782	5e-05	0.000132253	yes
XLOC_028583	XLOC_028583	Gm4532	chr7:127232417-127233130	MEF	miNSC10	OK	0.541421	1.81923	1.74851	2.13214	0.00235	0.00527994	yes
XLOC_014544	XLOC_014544	Gm4841	chr18:60212076-60288496	MEF	miNSC10	OK	1.23998	0.297556	-2.05908	-2.54386	0.0001	0.000259035	yes
XLOC_014277	XLOC_014277	Gm4951	chr18:60212076-60288496	MEF	miNSC10	OK	25.5838	0.275529	-6.53688	-10.4652	5e-05	0.000132253	yes
XLOC_023026	XLOC_023026	Gm5108	chr5:67933611-67977070	MEF	miNSC10	OK	0.451754	1.2578	1.4773	1.48239	0.02245	0.0417737	yes
XLOC_032911	XLOC_032911	Gm5124	chrX:21360864-21364624	MEF	miNSC10	OK	0.32905	1.60214	2.28362	4.24334	5e-05	0.000132253	yes
XLOC_002342	XLOC_002342	Gm5176	chr10:111500787-111501345	MEF	miNSC10	OK	0.746356	3.08265	2.04624	2.74997	0.0004	0.000982178	yes
XLOC_004602	XLOC_004602	Gm5431	chr11:48887409-48902152	MEF	miNSC10	OK	2.14519	0.276667	-2.95489	-6.81453	5e-05	0.000132253	yes
XLOC_025025	XLOC_025025	Gm5577	chr6:87981682-87984180	MEF	miNSC10	OK	1.50821	4.7025	1.64059	4.96485	5e-05	0.000132253	yes
XLOC_027990	XLOC_027990	Gm5595	chr7:42660012-42692718	MEF	miNSC10	OK	4.34674	1.87053	-1.21649	-5.62763	5e-05	0.000132253	yes
XLOC_014060	XLOC_014060	Gm6225	chr18:3266291-3366863	MEF	miNSC10	OK	2.09561	0.978622	-1.09855	-1.73592	0.0081	0.0165265	yes
XLOC_023119	XLOC_023119	Gm6367	chr5:94648382-95026536	MEF	miNSC10	OK	0	1.93259	inf	nan	5e-05	0.000132253	yes
XLOC_033187	XLOC_033187	Gm6377	chrX:109196755-109200445	MEF	miNSC10	OK	5.15302	0.253496	-4.34538	-10.2365	5e-05	0.000132253	yes
XLOC_013648	XLOC_013648	Gm6548	chr17:78850504-78852544	MEF	miNSC10	OK	26.5598	11.3044	-1.23236	-6.78812	5e-05	0.000132253	yes
XLOC_009007	XLOC_009007	Gm6878	chr14:67233291-67430993	MEF	miNSC10	OK	2.65263	0.395068	-2.74725	-4.61365	5e-05	0.000132253	yes
XLOC_000536	XLOC_000536	Gm7694	chr1:170298192-170306898	MEF	miNSC10	OK	0.143936	1.07208	2.89691	2.42737	0.00305	0.00669381	yes
XLOC_001219	XLOC_001219	Gm7694	chr1:170298192-170306898	MEF	miNSC10	OK	0.355746	2.70759	2.92809	7.82096	5e-05	0.000132253	yes
XLOC_000146	XLOC_000146	Gm973	chr1:59516263-59636496	MEF	miNSC10	OK	0.724011	1.96876	1.4432	2.48214	0.0001	0.000259035	yes
XLOC_001962	XLOC_001962	Gm9767	chr10:25991097-26079447	MEF	miNSC10	OK	0.457641	2.94038	2.68371	2.78798	0.00015	0.000383584	yes
XLOC_023088	XLOC_023088	Gm9958	chr5:90366996-90368488	MEF	miNSC10	OK	0.465561	1.15575	1.31179	2.49282	0.00025	0.00062734	yes
XLOC_017001	XLOC_017001	Gm996	chr2:25575415-25580099	MEF	miNSC10	OK	0.19312	1.02223	2.40415	4.60337	5e-05	0.000132253	yes
XLOC_026781	XLOC_026781	Gmfg	chr7:28437446-28446895	MEF	miNSC10	OK	6.11871	0.222584	-4.78081	-4.83896	5e-05	0.000132253	yes
XLOC_029570	XLOC_029570	Gmip	chr8:69808686-69821932	MEF	miNSC10	OK	10.4817	0.948553	-3.466	-13.6473	5e-05	0.000132253	yes
XLOC_007502	XLOC_007502	Gmnn	chr13:24751719-24761937	MEF	miNSC10	OK	6.26121	35.325	2.49618	10.8927	5e-05	0.000132253	yes
XLOC_000216	XLOC_000216	Gmppa	chr1:75435942-75443201	MEF	miNSC10	OK	29.5635	14.2098	-1.05693	-5.50202	5e-05	0.000132253	yes
XLOC_007117	XLOC_007117	Gmpr	chr13:45507443-45546386	MEF	miNSC10	OK	7.98629	38.7942	2.28024	11.3132	5e-05	0.000132253	yes
XLOC_002816	XLOC_002816	Gna15	chr10:81502313-81524225	MEF	miNSC10	OK	3.81907	0.0355919	-6.74553	-4.13221	0.00265	0.00588151	yes
XLOC_023538	XLOC_023538	Gnai1	chr5:18265134-18360413	MEF	miNSC10	OK	4.55453	19.697	2.1126	11.3252	5e-05	0.000132253	yes
XLOC_014314	XLOC_014314	Gnal	chr18:67088297-67245830	MEF	miNSC10	OK	1.24848	0.523728	-1.25328	-2.0792	0.0008	0.00190275	yes
XLOC_029728	XLOC_029728	Gnao1	chr8:93810699-93970839	MEF	miNSC10	OK	1.27459	4.8089	1.91567	8.31343	5e-05	0.000132253	yes
XLOC_016853	XLOC_016853	Gnas	chr2:174272256-174346838	MEF	miNSC10	OK	964.094	422.516	-1.19017	-6.28824	5e-05	0.000132253	yes
XLOC_002101	XLOC_002101	Gnaz	chr10:74957476-75032586	MEF	miNSC10	OK	1.41515	14.2935	3.33632	13.777	5e-05	0.000132253	yes
XLOC_019226	XLOC_019226	Gnb4	chr3:32529481-32616535	MEF	miNSC10	OK	18.449	6.94347	-1.40982	-4.21806	5e-05	0.000132253	yes
XLOC_020694	XLOC_020694	Gng10	chr4:59035155-59041899	MEF	miNSC10	OK	69.562	30.7581	-1.17733	-6.61382	5e-05	0.000132253	yes
XLOC_024678	XLOC_024678	Gng11	chr6:4003986-4008446	MEF	miNSC10	OK	32.0623	13.097	-1.29164	-6.14436	5e-05	0.000132253	yes
XLOC_015385	XLOC_015385	Gng3	chr19:8836688-8848683	MEF	miNSC10	OK	0.59075	1.38397	1.2282	1.51487	0.01765	0.0336165	yes
XLOC_026612	XLOC_026612	Gng8	chr7:16891785-16895465	MEF	miNSC10	OK	13.5514	0.693736	-4.28791	-7.92232	5e-05	0.000132253	yes
XLOC_004163	XLOC_004163	Gngt2	chr11:95824499-95845740	MEF	miNSC10	OK	18.5876	0.438518	-5.40556	-3.89068	5e-05	0.000132253	yes
XLOC_002389	XLOC_002389	Gns	chr10:121365089-121397443	MEF	miNSC10	OK	88.5344	31.2703	-1.50145	-9.0347	5e-05	0.000132253	yes
XLOC_007655	XLOC_007655	Golm1	chr13:59634995-59675784	MEF	miNSC10	OK	15.868	35.9741	1.18083	7.03452	5e-05	0.000132253	yes
XLOC_009638	XLOC_009638	Golph3	chr15:12321495-12351795	MEF	miNSC10	OK	54.64	164.148	1.58697	9.55247	5e-05	0.000132253	yes
XLOC_015578	XLOC_015578	Got1	chr19:43499752-43524605	MEF	miNSC10	OK	11.7574	28.2089	1.26258	6.51333	5e-05	0.000132253	yes
XLOC_003922	XLOC_003922	Gp1ba	chr11:70639121-70642055	MEF	miNSC10	OK	1.27563	0.577292	-1.14384	-3.13387	5e-05	0.000132253	yes
XLOC_018798	XLOC_018798	Gpatch4	chr3:88043105-88056116	MEF	miNSC10	OK	3.822	9.96819	1.383	4.52047	5e-05	0.000132253	yes
XLOC_024104	XLOC_024104	Gpc2	chr5:138273659-138279980	MEF	miNSC10	OK	4.65078	10.2463	1.13956	5.55021	5e-05	0.000132253	yes
XLOC_033521	XLOC_033521	Gpc3	chrX:52272426-52619047	MEF	miNSC10	OK	189.099	1.88232	-6.65049	-28.0032	5e-05	0.000132253	yes
XLOC_033520	XLOC_033520	Gpc4	chrX:52053017-52164923	MEF	miNSC10	OK	28.5118	9.8261	-1.53687	-8.34247	5e-05	0.000132253	yes
XLOC_009938	XLOC_009938	Gpd1	chr15:99717592-99725007	MEF	miNSC10	OK	0.652798	2.01246	1.62425	4.51632	5e-05	0.000132253	yes
XLOC_016160	XLOC_016160	Gpd2	chr2:57237677-57370761	MEF	miNSC10	OK	3.81865	10.0636	1.39802	7.66129	5e-05	0.000132253	yes
XLOC_023423	XLOC_023423	Gper1	chr5:139359640-139460534	MEF	miNSC10	OK	0.801264	6.6231	3.04716	4.94786	5e-05	0.000132253	yes
XLOC_006033	XLOC_006033	Gphn	chr12:78225011-78685028	MEF	miNSC10	OK	7.04338	14.7936	1.07063	5.76246	5e-05	0.000132253	yes
XLOC_029531	XLOC_029531	Gpm6a	chr8:54779433-55060878	MEF	miNSC10	OK	13.3698	125.262	3.2279	18.8979	5e-05	0.000132253	yes
XLOC_033343	XLOC_033343	Gpm6b	chrX:166238942-166440704	MEF	miNSC10	OK	27.9886	270.651	3.27352	16.8921	5e-05	0.000132253	yes
XLOC_023290	XLOC_023290	Gpn3	chr5:122372507-122382961	MEF	miNSC10	OK	11.3782	26.4445	1.21669	6.12248	5e-05	0.000132253	yes
XLOC_024864	XLOC_024864	Gpnmb	chr6:49036517-49064132	MEF	miNSC10	OK	63.5321	0.0477428	-10.378	-12.2218	5e-05	0.000132253	yes
XLOC_013599	XLOC_013599	Gpr108	chr17:57234753-57247689	MEF	miNSC10	OK	24.4728	11.4685	-1.0935	-5.90352	5e-05	0.000132253	yes
XLOC_007414	XLOC_007414	Gpr137b	chr13:13353356-13393624	MEF	miNSC10	OK	10.1234	1.16494	-3.11937	-10.4326	5e-05	0.000132253	yes
XLOC_007399	XLOC_007399	Gpr137b-ps	chr13:12609588-12650395	MEF	miNSC10	OK	10.1414	3.3279	-1.60757	-7.05399	5e-05	0.000132253	yes
XLOC_021182	XLOC_021182	Gpr153	chr4:152273966-152285379	MEF	miNSC10	OK	46.9287	5.81448	-3.01275	-16.0406	5e-05	0.000132253	yes
XLOC_017203	XLOC_017203	Gpr155	chr2:73341505-73386480	MEF	miNSC10	OK	4.82428	1.32398	-1.86543	-8.64844	5e-05	0.000132253	yes
XLOC_021166	XLOC_021166	Gpr157	chr4:150087502-150105927	MEF	miNSC10	OK	2.80264	0.895781	-1.64557	-6.42179	5e-05	0.000132253	yes
XLOC_018638	XLOC_018638	Gpr160	chr3:30855949-30897194	MEF	miNSC10	OK	1.83163	0.507261	-1.85233	-3.64997	5e-05	0.000132253	yes
XLOC_025810	XLOC_025810	Gpr162,P3h3	chr6:124841047-124863939	MEF	miNSC10	OK	93.0156	44.1708	-1.07438	-6.24884	5e-05	0.000132253	yes
XLOC_019294	XLOC_019294	Gpr171	chr3:59005917-59344256	MEF	miNSC10	OK	0.0930137	1.23927	3.73591	0.682275	0.0273	0.0496983	yes
XLOC_017528	XLOC_017528	Gpr176	chr2:118277097-118373419	MEF	miNSC10	OK	1.67195	0.140927	-3.56851	-6.54567	5e-05	0.000132253	yes
XLOC_009126	XLOC_009126	Gpr183	chr14:121876860-122021933	MEF	miNSC10	OK	7.8536	1.01097	-2.95761	-5.24317	5e-05	0.000132253	yes
XLOC_025905	XLOC_025905	Gpr19	chr6:134868975-134900785	MEF	miNSC10	OK	4.13426	18.5494	2.16567	8.3403	5e-05	0.000132253	yes
XLOC_025071	XLOC_025071	Gpr27	chr6:99692140-99695067	MEF	miNSC10	OK	20.6111	1.42957	-3.84977	-6.72005	5e-05	0.000132253	yes
XLOC_001073	XLOC_001073	Gpr37l1	chr1:135160249-135167681	MEF	miNSC10	OK	0.206566	3.29232	3.99443	6.13477	5e-05	0.000132253	yes
XLOC_020570	XLOC_020570	Gpr63	chr4:24973418-25009233	MEF	miNSC10	OK	0.514374	1.06387	1.04843	2.54094	0.0001	0.000259035	yes
XLOC_006114	XLOC_006114	Gpr65	chr12:98268634-98276722	MEF	miNSC10	OK	6.02394	0	#NAME?	nan	5e-05	0.000132253	yes
XLOC_006525	XLOC_006525	Gpr68	chr12:100779122-100908198	MEF	miNSC10	OK	1.81289	4.17699	1.20417	2.94369	5e-05	0.000132253	yes
XLOC_019625	XLOC_019625	Gpr88	chr3:116249653-116253484	MEF	miNSC10	OK	10.1156	0.0548303	-7.52739	-7.78603	0.00015	0.000383584	yes
XLOC_028513	XLOC_028513	Gprc5b	chr7:118740270-118995211	MEF	miNSC10	OK	5.50912	18.0142	1.70924	3.79929	5e-05	0.000132253	yes
XLOC_004348	XLOC_004348	Gprc5c	chr11:114851531-114872681	MEF	miNSC10	OK	4.49639	0.368096	-3.61062	-8.22372	5e-05	0.000132253	yes
XLOC_007617	XLOC_007617	Gprin1	chr13:54736672-54749669	MEF	miNSC10	OK	1.23811	3.17804	1.35999	5.48821	5e-05	0.000132253	yes
XLOC_025544	XLOC_025544	Gprin3	chr6:59344233-59426290	MEF	miNSC10	OK	0.714376	3.26291	2.1914	6.48413	5e-05	0.000132253	yes
XLOC_019607	XLOC_019607	Gpsm2	chr3:108653912-108722299	MEF	miNSC10	OK	38.4416	17.9986	-1.09478	-5.23916	5e-05	0.000132253	yes
XLOC_012824	XLOC_012824	Gpsm3	chr17:34589805-34591754	MEF	miNSC10	OK	4.581	0.2027	-4.49825	-5.63874	5e-05	0.000132253	yes
XLOC_029699	XLOC_029699	Gpt2	chr8:85492616-85527558	MEF	miNSC10	OK	23.8482	70.9902	1.57374	9.39287	5e-05	0.000132253	yes
XLOC_003758	XLOC_003758	Gpx3	chr11:54902853-54910382	MEF	miNSC10	OK	4.2642	0.0908387	-5.55282	-5.12677	0.0005	0.00121628	yes
XLOC_007858	XLOC_007858	Gpx8	chr13:113035378-113091135	MEF	miNSC10	OK	95.447	25.7124	-1.89223	-10.5861	5e-05	0.000132253	yes
XLOC_003826	XLOC_003826	Grap	chr11:61653320-61672777	MEF	miNSC10	OK	2.28601	0.195603	-3.54683	-4.58021	5e-05	0.000132253	yes
XLOC_009957	XLOC_009957	Grasp	chr15:101221190-101232756	MEF	miNSC10	OK	13.7776	4.77913	-1.52751	-6.47325	5e-05	0.000132253	yes
XLOC_010431	XLOC_010431	Grasp	chr15:101221190-101232756	MEF	miNSC10	OK	1.05558	0.369753	-1.51341	-1.93433	0.00305	0.00669381	yes
XLOC_004507	XLOC_004507	Grb10	chr11:11930439-12037420	MEF	miNSC10	OK	179.106	0.610526	-8.19655	-32.673	5e-05	0.000132253	yes
XLOC_014076	XLOC_014076	Greb1l	chr18:10325178-10562941	MEF	miNSC10	OK	1.03159	0.258943	-1.99416	-6.965	5e-05	0.000132253	yes
XLOC_001273	XLOC_001273	Grem2	chr1:174833686-174921819	MEF	miNSC10	OK	26.0756	0.0196563	-10.3735	-6.80521	0.003	0.00659341	yes
XLOC_019344	XLOC_019344	Gria2	chr3:80684935-80802791	MEF	miNSC10	OK	0.10609	6.91143	6.02563	11.1543	5e-05	0.000132253	yes
XLOC_031762	XLOC_031762	Gria4	chr9:4417745-4796234	MEF	miNSC10	OK	1.2345	44.449	5.17016	19.725	5e-05	0.000132253	yes
XLOC_008371	XLOC_008371	Grid1	chr14:34820135-35581115	MEF	miNSC10	OK	0.97106	9.05271	3.22072	6.51178	5e-05	0.000132253	yes
XLOC_024931	XLOC_024931	Grid2	chr6:63256034-64668360	MEF	miNSC10	OK	2.3753	10.3251	2.11998	8.13204	5e-05	0.000132253	yes
XLOC_011542	XLOC_011542	Grik1	chr16:87895896-88290258	MEF	miNSC10	OK	0.215983	4.63802	4.42452	8.23706	5e-05	0.000132253	yes
XLOC_002631	XLOC_002631	Grik2	chr10:49099462-49788754	MEF	miNSC10	OK	1.44635	6.96663	2.26804	9.28388	5e-05	0.000132253	yes
XLOC_011232	XLOC_011232	Grin2a	chr16:9571806-9995390	MEF	miNSC10	OK	0.0740384	5.01391	6.08152	11.5401	5e-05	0.000132253	yes
XLOC_028059	XLOC_028059	Grin2d	chr7:45832482-45866681	MEF	miNSC10	OK	1.06804	0.274936	-1.9578	-3.71684	5e-05	0.000132253	yes
XLOC_021387	XLOC_021387	Grin3a	chr4:49632059-49845769	MEF	miNSC10	OK	0.79938	6.24978	2.96685	4.6742	5e-05	0.000132253	yes
XLOC_002376	XLOC_002376	Grip1	chr10:119454033-120112965	MEF	miNSC10	OK	0.474991	7.64163	4.00791	7.55683	5e-05	0.000132253	yes
XLOC_002942	XLOC_002942	Grip1os2	chr10:119454033-120112965	MEF	miNSC10	OK	0.105759	1.50008	3.82619	1.84688	0.01535	0.0296503	yes
XLOC_023526	XLOC_023526	Grm3	chr5:9485000-9725352	MEF	miNSC10	OK	0.0599031	12.4269	7.69662	9.53134	5e-05	0.000132253	yes
XLOC_027106	XLOC_027106	Grm5	chr7:87584167-88135332	MEF	miNSC10	OK	0.482277	25.2061	5.70776	11.1874	5e-05	0.000132253	yes
XLOC_025089	XLOC_025089	Grm7	chr6:110645597-111567230	MEF	miNSC10	OK	2.47211	0.133601	-4.20974	-6.83176	5e-05	0.000132253	yes
XLOC_004278	XLOC_004278	Grn	chr11:102430321-102436809	MEF	miNSC10	OK	170.409	41.3756	-2.04215	-12.1845	5e-05	0.000132253	yes
XLOC_028058	XLOC_028058	Grwd1	chr7:45825222-45830789	MEF	miNSC10	OK	10.0436	26.6409	1.40737	7.42148	5e-05	0.000132253	yes
XLOC_006557	XLOC_006557	Gsc	chr12:104471208-104473236	MEF	miNSC10	OK	2.89652	5.88874	1.02364	2.83452	5e-05	0.000132253	yes
XLOC_009750	XLOC_009750	Gsdmd	chr15:75862245-75867519	MEF	miNSC10	OK	26.3331	0.350947	-6.22948	-12.21	5e-05	0.000132253	yes
XLOC_004830	XLOC_004830	Gsg2	chr11:73090594-73147449	MEF	miNSC10	OK	0.982457	4.52808	2.20443	7.87626	5e-05	0.000132253	yes
XLOC_016101	XLOC_016101	Gsn	chr2:35256358-35308509	MEF	miNSC10	OK	1050.74	18.9582	-5.79244	-31.2518	5e-05	0.000132253	yes
XLOC_033118	XLOC_033118	Gspt2	chrX:94636068-94643231	MEF	miNSC10	OK	2.81242	6.06023	1.10756	4.75714	5e-05	0.000132253	yes
XLOC_029481	XLOC_029481	Gsr	chr8:33653237-33698162	MEF	miNSC10	OK	19.603	44.7665	1.19135	6.92691	5e-05	0.000132253	yes
XLOC_000039	XLOC_000039	Gsta3,Tmem14a	chr1:21218574-21265575	MEF	miNSC10	OK	8.9378	4.13811	-1.11095	-4.42607	5e-05	0.000132253	yes
XLOC_031491	XLOC_031491	Gsta4	chr9:78191965-78209349	MEF	miNSC10	OK	14.3326	3.68182	-1.96081	-7.28537	5e-05	0.000132253	yes
XLOC_019677	XLOC_019677	Gstcd	chr3:132982281-133091740	MEF	miNSC10	OK	5.4129	12.2944	1.18352	5.55177	5e-05	0.000132253	yes
XLOC_024808	XLOC_024808	Gstk1	chr6:42245934-42250441	MEF	miNSC10	OK	6.59268	0.138806	-5.56972	-5.27699	0.00125	0.00290889	yes
XLOC_019593	XLOC_019593	Gstm1	chr3:108012249-108017973	MEF	miNSC10	OK	29.1234	103.497	1.82934	10.3562	5e-05	0.000132253	yes
XLOC_019592	XLOC_019592	Gstm2	chr3:107981701-107986436	MEF	miNSC10	OK	45.238	4.16221	-3.44211	-13.997	5e-05	0.000132253	yes
[truncated: 3,036 more rows]
