# Supplementary material for: Direct reprogramming of fibroblasts into neural stem cells by single non-neural progenitor transcription factor Ptf1a
Source: Nat Commun. 2018 Jul 20;9:2865. doi: 10.1038/s41467-018-05209-1 (PMC6054649; doi:10.1038/s41467-018-05209-1)
Supplement: Supplementary file 4 — Supplementary Data 2 [file 41467_2018_5209_MOESM4_ESM.xlsx]

## Sheet: Sheet1
Supplementary Table 2. Gene-Specific Primers Used for RT-PCR Analyses
Species	Gene Symbol	5’ Primer	3’ Primer
Mouse	Col1a1	TGTCCCAACCCCCAAAGAC	CCCTCGACTCCTACATCTTCTGA
	Snai1	GTCTGCACGACCTGTGGAA	CAGGAGAATGGCTTCTCACC
	Twist2	CATGTCCGCCTCCCACTA	GATGTGCAGGTGGGTCCT
	Pax6	CGCGGATCTGTGTTGCTCAT	CTTAAATCCATGGCAAATCTTGTCG
	Nestin	CCTCAACCCTCACCACTCTATTTT	GCTTTTTACTGTCCCCGAGTTCTC
	Olig2	GCAGAGCACTGCACTTGACTTCTT	CTTCTGCAGTGCGGTTCCTG
	Klf4	GCACACCTGCGAACTCACAC	CCGTCCCAGTCACAGTGGTAA
	Ptf1a	GGCCCAGAAGGTTATCATCTGC	AGGAAAGAGAGTGCCCTGCAAG
	Ptf1a-en	CAGAGGACCCCAGAAAACTCAACAG	TGCACAAAGACGCGGCCAAC
	Nanog	AGGCCTGGACCGCTCAGT	AGTTATGGAGCGGAGCAGCAT
	Oct4	TTCCCTCTGTTCCCGTCACT	TGGTGCCTCAGTTTGAATGC
	Gapdh	CGTGCCGCCTGGAGAAACCTG	GAGTGGGAGTTGCTGTTGAAGTCGC
		GGCACAGTCAAGGCTGAGAATG	ATGGTGGTGAAGACGCCAGTA
	Sox1	CAATCTGCATCCCGGTTCACA	TCACCCAGGTCTTATCCCATCC
	Sox2	CATGAGAGCAAGTACTGGCAAGA	ACCAACGATATCAACCTGCATGG
		TTCGAGGAAAGGGTTCTTGCTG	TCCTTCCTTGTTTGTAACGGTCCT
	Sox3	CTGTGGTGTTTGCGGAGAAACC	GGCAACCTCACTCAGTTCTCGAT
	Sox4	AGTTTCAGCTCCTCATCGGCG	TCTCTCCTCTCCTGCCTCTTGG
	Sox5	CCAACCACTATGGCAGCTG	ATAGCCTATTGTGCTAACTCTT
	Sox6	AATGCACAACAAACCTCACTCT	AGGTAGACGTATTTCGGAAGGA
	Sox7	CGTCTGGCAGTGCAGAACC	CTCTGCCTCATCCACATAGGGT
	Sox8	CATAACGCAGAGCTCAGCAAGA	TTCTTGTGCTGCACACGGAGC
	Sox9	AAGAAAGACCACCCCGATTACA	CAGCGCCTTGAAGATAGCATT
	Sox10	GAGCTGGTTCTGTCCTGTCAC	CGAGAAGAAGGCTAGGTGGATTG
	Sox11	GCGAGAAGATCCCGTTCATCA	AGCTTGGCGCACTTCTTGC
	Sox12	CCAGTCTGGGGACAGAGTTCCTG	GACCAGTGGAGCAGACTTGGC
	Sox21	CCTGGGCAGCGTGGCGGAC	GCAGACTGCGGGAAGAAGACGCG
	Six3	TACCTGCAGGATCCCTACCC	CTGATGCTGGAGCCTGTTCT
	Pdx1	CCACCCCAGTTTACAAGCTC	TGTAGGCAGTACGGGTCCTC
	Neurod1	CTTGGCCAAGAACTACATCTGG	GGAGTAGGGATGCACCGGGAA
	Isl1	AGATATGGGAGACATGGGCGAT	ACACAGCGGAAACACTCGATG
	Nkx2-2	AACCGTGCCACGCGCTCAAA	AGGGCCTAAGGCCTCCAGTCT
	Mafa	ATCATCACTCTGCCCACCAT	AGTCGGATGACCTCCTCCTT
	Neurog3	CTGCGCATAGCGGACCACAGCTTC	CTTCACAAGAAGTCTGAGAACACCAG
	Foxa2	TGGTCACTGGGGACAAGGGAA	GCAACAACAGCAATAGAGAAC
	Ins1	TAGTGACCAGCTATAATCAGAG	ACGCCAAGGTCTGAAGGTCC
	Ins2	CCCTGCTGGCCCTGCTCTT	AGGTCTGAAGGTCACCTGCT
	Gcg	CAGAGGAGAACCCCAGATCA	TCATGACGTTTGGCAATGTT
	Notch1	GGATGACCTAGGCAAGTCGG	CCAGCAACACTTTGGCAGTC
	Dll1	AGAGAAGATCGCCCCAACAC	TCCATCTTACACCTCAGTCGC
	Hes1	CCAGCCAGTGTCAACACGA	AATGCCGGGAGCTATCTTTCT
	Hes5	GGGTCTCCACGATGATCCTTA	ACAGCCTGTGTTCTCCCACAT
	Rbpj	CAGACAAGGCCGAGTACAC	GTTTCGGCTTCTACATCCC
Human	GAPDH	ACCACAGTCCATGCCATCAC	TCCACCACCCTGTTGCTGTA
	OLIG2	CTGCGTCGTCCACCAAGAAGG	TCACCAGTCGCTTCATCTCCTCC
	NESTIN	CTGTAGGCCCTGTTTCTCCTGCT	CTGCGGGCTACTGAAAAGTTCCA
	SOX2	GGGAAATGGGAGGGGTGCAAAAGAGG	TTGCGTGAGTGTGGATGGGATTGGTG
		TTCACATGTCCCAGCACTACCAGA	TCACATGTGTGAGAGGGGCAGTGTGC
	OCT3/4	CCCCAGGGCCCCATTTTGGTACC	ACCTCAGTTTGAATGCATGGGAGAGC
	NANOG	TGGCCGAAGAATAGCAATGG	GGTTCCCAGTCGGGTTCAC
	PTF1A-en	CTCAACAGCAAATCTTCCTTCAACAAC	CTTCAGCCGAGTCTGGGACTTC
